# Supplementary material for: Maturation and specialization of group 2 innate lymphoid cells through the lung-gut axis
Source: Nat Commun. 2022 Dec 9;13:7600. doi: 10.1038/s41467-022-35347-6 (PMC9734379; doi:10.1038/s41467-022-35347-6)
Supplement: Supplementary file 4 — Supplementary Data 1 [file 41467_2022_35347_MOESM4_ESM.xlsx]

## Sheet: ILC1
	GO gene list for scRNA sequecing data of Figure 2d
Lung up-regulated	GO	Genes
(ILC1)	Collagen-containing extracellular matrix	Lgals1,Anxa2
	Extracellular matrix	Anxa2,Vim,Actb
	Leukocytecell-cell adhesion	Lgals1,Anxa1,Sell,Itgb2,Actb
	Granulocyte chemotaxis	Anxa1,Sell,Itgb2
	Granulocyte migration	Anxa1,Sell,Itgb2
	Leukocyte migration	Anxa1,Sell,Itgb2
	T cella ctivation	Cd2,Lgals1,Anxa1,Itgb2,Actb
SI up-regulated	GO	Genes
(ILC1)	ERK1 and ERK2 cascade	Ramp3,Gpr55,Gcnt2,Trf,Prkca
	Myeloid cell differentiation	Epas1,Gpr55,Kit,Trf,Prkca,Jak2
	Regulation of ERK1 and ERK2 cascade	Ramp3,Gpr55,Gcnt2,Prkca
	Tissue homeostasis	Epas1,Gpr55,Gcnt2,Trf,Prkca
	Regulation of calciumion concentration	Gna13,Ramp3,Gpr55,Cxcr6,Jak2
	Positive regulation of MAP kinase activity	Ern1,Kit,Jak2
	Tissue remodeling	Epas1,Gpr55,Trf,Prkca,Nfkb1
	Calcium ion homeostasis	Gna13,Ramp3,Gpr55,Prkca,Cxcr6,Jak2

## Sheet: ILC2
	GO gene list for scRNA sequecing data of Figure 2e
Lung up-regulated	GO	Genes
(ILC2)	T cell activation	Ctla2a,Lgals1,Thy1,Zfp36l2,Actb,Ccr2
	Extracellular matrix	Actb,S100a10
	Lymphocyte differentiation	Ctla2a,Lgals1,Zfp36l2,Actb,Ccr2
	Positive regulation of cellactivation	Il1rl1,Lgals1,Thy1,Actb,Ccr2
	Collagen-containing extracellular matrix	Thy1,S100a10
	Negative regulation of neuron projection development	Lgals1,Vim,Thy1
	G-protein coupled peptidere ceptoractivity	Ltb4r1,Ramp1,Ccr2
	Peptide receptor activity	Ltb4r1,Ramp1,Ccr2
SI up-regulated	GO	Genes
(ILC2)	Positive regulation of cytokine production	Xbp1,Ddx3x,Ifngr1,Txk,Hilpda,Stat3,Rora,Isg15,Il17rb,Il4,Ncl,Peli1,Rel,Pde4b,Jak2,Atf4
	Intrinsic apoptotic signaling pathway	Ern1,Dnaja1,Ivns1abp,Xbp1,Ddx3x,Bcl2l11,Prkca,Tnfrsf1b,Jak2,Herpud1,Atf4
	Positive regulation of kinase activity	Ret,Il4,Ern1,Ddx3x,Mmd,Lmo4,Rapgef2,Kras,Jak2,Stk4
	Cellular calcium ion homeostasis	Gna13,Ramp3,Chd7,Prkca,Cxcr6,Jak2,Ccr4,Herpud1,Atf4,Tgm2
	Regulation of cytokine production	Xbp1,Ddx3x,Ifngr1,Txk,Hilpda,Stat3,Rora,Isg15,Tnfrsf1b,Il17rb,Il4,Ncl,Peli1,Rel,Pde4b,Jak2,Atf4
	Ubiquitin protein ligase binding	Dnaja1,Xbp1,Map1lc3a,Hspa5,Ubc,Isg15,Tnfrsf1b,Abcb1a,Sqstm1
	Regulation of protein ubiquitination	Arrdc4,Dnaja1,Ivns1abp,Ddx3x,Hspa5,Peli1,Isg15,Sqstm1,Herpud1
	Positive regulation of kinase activity	Ret,Dusp5,Ddx3x,Mmd,Lmo4,Aplp2,Prkca,Stk4,Dnaja1,Il4,Ern1,Rapgef2,Kras,Jak2
	Transcription factor complex	Xbp1,Epas1,Lmo4,Sub1,Stat3,Rel,Crem,Ahr,Runx3,Atf4,Fosl2

## Sheet: ILC3
	GO gene list for scRNA sequecing data of Figure 2f
Lung up-regulated	GO	Genes
(ILC3)	Ribosome	Rpl41,Rpl34,Rpl36a,Rpl35a,Rps26,Rps28,Rps27,Rps29,Rpl37a,Rpl36,Rpl38,Rpl37,Rps11,Rps21,Rpl39
	Regulation of cell-celladhesion	Ptprc,Itgb2
	Extracellular matrix	Cebpb,Anxa2,Vim,S100a10
	Positive regulation of cell-cell adhesion	Cd4,Ptprc,H2-dma,Sdc2,Itgb2,Cntn1
	Leukocyte proliferation	Itgb2,Ccr6
	Cell activation in immune response	H2-dma,Ccr7
	Regulation of homeostasis	Cd4,Ptprc,Anxa1,Ccr7
	Collagen-containing extracellular matrix	Cd4,Ptprc,H2-dma,Sdc2,Itgb2,Cntn1
SI up-regulated	GO	Genes
(ILC3)	Positive regulation of cell activation	Stat5a,Stat5b,Dgat1,Prkar1a,Lmo4,Peli1,Il4ra,Pde5a,Rora,Gata3,Rasgrp1,Ikzf3
	Lymphocyte differentiation	Stat5a,Stat5b,Satb1,Chd7,Sp3,Il4ra,Rora,Pik3r1,Gata3,Rasgrp1,Ikzf3,Relb
	Maintenance of location	Srgn,Stat5a,Ehd1,Stat5b,Dgat1,Hspa5,Chd7,Nrip1,Hilpda,Ffar2
	Reproductive system development	Stat5a,Stat5b,Csf2,H3f3b,Hspa5,Epas1,Chd7,Gata3,Hif1a,Gjb2,Serpinb6b,Nrip1,Sp3,Abcb1a
	Heat shock proteinbinding	Ern1,Dnaja1,Hspa8,Hspa5,Nr3c1,Hif1a,Nfkb1,Hspa1b,Hspa1a
	Lipid storage	Stat5a,Ehd1,Stat5b,Dgat1,Nrip1,Hilpda,Ffar2
	Chromatin remodeling	Kdm6b,Npm1,H3f3b,Satb1,Chd7,Gata3,Chd2,Nr3c1
	GTP binding	Gna13,Ehd1,Arl5c,Eif5,Gimap4,Gimap6,Eef2,Rhoc,Rab8b
