# Supplementary material for: Maturation and specialization of group 2 innate lymphoid cells through the lung-gut axis
Source: Nat Commun. 2022 Dec 9;13:7600. doi: 10.1038/s41467-022-35347-6 (PMC9734379; doi:10.1038/s41467-022-35347-6)
Supplement: Supplementary file 6 — Source Data [file 41467_2022_35347_MOESM6_ESM.xlsx]

## Sheet: Figure 1
	f
		ILC1-SI		ILC1-Lung		ILC2-SI-A		ILC2-SI-B		ILC2-Lung-A		ILC2-Lung-B		ILC3-SI-A		ILC3-SI-B		ILC3-SI-C		ILC3-Lung		ILCreg
		SI	Lung	SI	Lung	SI	Lung	SI	Lung	SI	Lung	SI	Lung	SI	Lung	SI	Lung	SI	Lung
	Replicate #1	0.062356	0	0	0.174312	0.172344	0	0.196305	0.000706	0.000866	0.437544	0.004908	0.264644	0.199192	0	0.039838	0	0.223441	0	0.003753	0.02964	0.05918	0.000706
	Replicate #2	0.107888	0	0.002267	0.249096	0.210789	0.000517	0.159565	0	0.003626	0.385013	0.014959	0.268217	0.156845	0	0.068903	0.001034	0.150952	0	0.00408	0.023256	0.070716	0.000517

## Sheet: Figure 2
d						2e												2f
Lung up-regulated	GO	Genes				Lung up-regulated	GO	Genes										Lung up-regulated	GO	Genes
(ILC1)	Collagen-containing extracellular matrix	Lgals1,Anxa2				(ILC2)	T cell activation	Ctla2a,Lgals1,Thy1,Zfp36l2,Actb,Ccr2										(ILC3)	Ribosome	Rpl41,Rpl34,Rpl36a,Rpl35a,Rps26,Rps28,Rps27,Rps29,Rpl37a,Rpl36,Rpl38,Rpl37,Rps11,Rps21,Rpl39
	Extracellular matrix	Anxa2,Vim,Actb					Extracellular matrix	Actb,S100a10											Regulation of cell-celladhesion	Ptprc,Itgb2
	Leukocytecell-cell adhesion	Lgals1,Anxa1,Sell,Itgb2,Actb					Lymphocyte differentiation	Ctla2a,Lgals1,Zfp36l2,Actb,Ccr2											Extracellular matrix	Cebpb,Anxa2,Vim,S100a10
	Granulocyte chemotaxis	Anxa1,Sell,Itgb2					Positive regulation of cellactivation	Il1rl1,Lgals1,Thy1,Actb,Ccr2											Positive regulation of cell-cell adhesion	Cd4,Ptprc,H2-dma,Sdc2,Itgb2,Cntn1
	Granulocyte migration	Anxa1,Sell,Itgb2					Collagen-containing extracellular matrix	Thy1,S100a10											Leukocyte proliferation	Itgb2,Ccr6
	Leukocyte migration	Anxa1,Sell,Itgb2					Negative regulation of neuron projection development	Lgals1,Vim,Thy1											Cell activation in immune response	H2-dma,Ccr7
	T cella ctivation	Cd2,Lgals1,Anxa1,Itgb2,Actb					G-protein coupled peptidere ceptoractivity	Ltb4r1,Ramp1,Ccr2											Regulation of homeostasis	Cd4,Ptprc,Anxa1,Ccr7
							Peptide receptor activity	Ltb4r1,Ramp1,Ccr2											Collagen-containing extracellular matrix	Cd4,Ptprc,H2-dma,Sdc2,Itgb2,Cntn1
SI up-regulated	GO	Genes
(ILC1)	ERK1 and ERK2 cascade	Ramp3,Gpr55,Gcnt2,Trf,Prkca				SI up-regulated	GO	Genes										SI up-regulated	GO	Genes
	Myeloid cell differentiation	Epas1,Gpr55,Kit,Trf,Prkca,Jak2				(ILC2)	Positive regulation of cytokine production	Xbp1,Ddx3x,Ifngr1,Txk,Hilpda,Stat3,Rora,Isg15,Il17rb,Il4,Ncl,Peli1,Rel,Pde4b,Jak2,Atf4										(ILC3)	Positive regulation of cell activation	Stat5a,Stat5b,Dgat1,Prkar1a,Lmo4,Peli1,Il4ra,Pde5a,Rora,Gata3,Rasgrp1,Ikzf3
	Regulation of ERK1 and ERK2 cascade	Ramp3,Gpr55,Gcnt2,Prkca					Intrinsic apoptotic signaling pathway	Ern1,Dnaja1,Ivns1abp,Xbp1,Ddx3x,Bcl2l11,Prkca,Tnfrsf1b,Jak2,Herpud1,Atf4											Lymphocyte differentiation	Stat5a,Stat5b,Satb1,Chd7,Sp3,Il4ra,Rora,Pik3r1,Gata3,Rasgrp1,Ikzf3,Relb
	Tissue homeostasis	Epas1,Gpr55,Gcnt2,Trf,Prkca					Positive regulation of kinase activity	Ret,Il4,Ern1,Ddx3x,Mmd,Lmo4,Rapgef2,Kras,Jak2,Stk4											Maintenance of location	Srgn,Stat5a,Ehd1,Stat5b,Dgat1,Hspa5,Chd7,Nrip1,Hilpda,Ffar2
	Regulation of calciumion concentration	Gna13,Ramp3,Gpr55,Cxcr6,Jak2					Cellular calcium ion homeostasis	Gna13,Ramp3,Chd7,Prkca,Cxcr6,Jak2,Ccr4,Herpud1,Atf4,Tgm2											Reproductive system development	Stat5a,Stat5b,Csf2,H3f3b,Hspa5,Epas1,Chd7,Gata3,Hif1a,Gjb2,Serpinb6b,Nrip1,Sp3,Abcb1a
	Positive regulation of MAP kinase activity	Ern1,Kit,Jak2					Regulation of cytokine production	Xbp1,Ddx3x,Ifngr1,Txk,Hilpda,Stat3,Rora,Isg15,Tnfrsf1b,Il17rb,Il4,Ncl,Peli1,Rel,Pde4b,Jak2,Atf4											Heat shock proteinbinding	Ern1,Dnaja1,Hspa8,Hspa5,Nr3c1,Hif1a,Nfkb1,Hspa1b,Hspa1a
	Tissue remodeling	Epas1,Gpr55,Trf,Prkca,Nfkb1					Ubiquitin protein ligase binding	Dnaja1,Xbp1,Map1lc3a,Hspa5,Ubc,Isg15,Tnfrsf1b,Abcb1a,Sqstm1											Lipid storage	Stat5a,Ehd1,Stat5b,Dgat1,Nrip1,Hilpda,Ffar2
	Calcium ion homeostasis	Gna13,Ramp3,Gpr55,Prkca,Cxcr6,Jak2					Regulation of protein ubiquitination	Arrdc4,Dnaja1,Ivns1abp,Ddx3x,Hspa5,Peli1,Isg15,Sqstm1,Herpud1											Chromatin remodeling	Kdm6b,Npm1,H3f3b,Satb1,Chd7,Gata3,Chd2,Nr3c1
							Positive regulation of kinase activity	Ret,Dusp5,Ddx3x,Mmd,Lmo4,Aplp2,Prkca,Stk4,Dnaja1,Il4,Ern1,Rapgef2,Kras,Jak2											GTP binding	Gna13,Ehd1,Arl5c,Eif5,Gimap4,Gimap6,Eef2,Rhoc,Rab8b
							Transcription factor complex	Xbp1,Epas1,Lmo4,Sub1,Stat3,Rel,Crem,Ahr,Runx3,Atf4,Fosl2

## Sheet: Figure 3
	b
		component1	component2	color
	AAACGCTAGATTGAGT.1	-8.29545	0.231739	red
	AAACGCTAGCCTATTG.1	-11.0227	1.9773	red
	AAACGCTAGTGTACAA.1	-10.7312	2.33116	red
	AAACGCTCAGTTCACA.1	-10.5467	1.92892	red
	AAACGCTTCGAGAAGC.1	-11.1094	2.34602	red
	AAAGAACAGGAAGTAG.1	-5.83927	-0.660582	red
	AAAGAACGTTACACAC.1	-10.9436	2.16898	red
	AAAGGTAGTCGCACGT.1	-10.8568	2.07116	red
	AAAGTGAGTCTGTCCT.1	-10.7911	2.05916	red
	AAAGTGATCTACGGTA.1	-10.6615	2.04437	red
	AACAAAGAGCAAGTCG.1	-10.9576	1.80426	red
	AACAACCTCGCGTTTC.1	-11.0574	2.33835	red
	AACAAGATCTGTAACG.1	-10.6022	1.87114	red
	AACAGGGCAAAGGCGT.1	-10.3547	1.93253	red
	AACCAACAGCTGCCAC.1	-10.7819	1.82775	red
	AACCACATCCGTACGG.1	-7.66555	-0.552869	red
	AACCATGGTCGGAAAC.1	-6.71649	0.28957	red
	AACCATGGTGGCACTC.1	-10.8923	1.582	red
	AACCTGAAGGATGTTA.1	-4.23866	-1.66818	red
	AACCTGACAGGTGTGA.1	-10.9433	1.81027	red
	AACCTTTGTCCAGGTC.1	-4.20343	-0.944135	red
	AACGGGATCTAGTACG.1	-10.8337	2.00742	red
	AACTTCTTCGCAAGAG.1	-10.9284	1.75548	red
	AAGAACAAGAAGCTCG.1	-10.9543	2.22292	red
	AAGACAAAGACCAAGC.1	-10.1921	1.13755	red
	AAGACAAGTCTTCTAT.1	-10.9668	2.22577	red
	AAGACTCAGAGGCTGT.1	-7.754	0.0737672	red
	AAGACTCAGCTATCTG.1	-10.2225	1.21826	red
	AAGATAGAGGGAGGTG.1	-11.0076	2.33052	red
	AAGATAGCAATTGGTC.1	-10.9778	2.2496	red
	AAGATAGGTCTTGCTC.1	-10.6576	1.97495	red
	AAGATAGTCTGCAGCG.1	-4.27653	-0.966786	red
	AAGCATCAGCTGACAG.1	-10.5462	1.97208	red
	AAGCGAGGTCTTGCGG.1	-10.5944	2.04954	red
	AAGCGAGGTGCACAAG.1	-10.992	2.24547	red
	AAGCGAGTCCGGCTTT.1	0.490842	-7.13523	red
	AAGCGTTTCTTCCGTG.1	-10.474	2.00153	red
	AAGGAATTCCGCGAGT.1	-10.7576	1.62346	red
	AAGGTAATCGGCTGTG.1	-10.6571	1.83954	red
	AAGTACCAGCAGGCTA.1	-8.16618	0.602075	red
	AAGTTCGTCATTACTC.1	-5.94728	-1.20566	red
	AAGTTCGTCGAGCCTG.1	-11.0156	2.19989	red
	AATAGAGGTCTGTCCT.1	-10.7248	1.92772	red
	AATCGACAGGCTTCCG.1	-11.0396	1.9074	red
	AATCGACAGGGATCGT.1	-10.897	2.33553	red
	AATCGACGTGGAATGC.1	-11.0263	2.23048	red
	AATCGTGTCAGGAACG.1	-10.4582	1.64662	red
	AATGAAGAGATCCAAA.1	-10.8258	1.75775	red
	AATGAAGTCTAGAACC.1	-10.9861	1.91492	red
	AATGACCCAACAGCTT.1	-1.54013	-1.98356	red
	AATGACCCATTCTGTT.1	-10.6413	1.91974	red
	AATGACCTCAGCATTG.1	-7.58918	0.622977	red
	AATGGAAGTATCTTCT.1	-10.5641	1.74605	red
	ACAAAGAGTTTCGTAG.1	-10.719	2.09492	red
	ACAAGCTAGAGCATCG.1	-10.9524	1.70975	red
	ACAAGCTAGGTCGTGA.1	-11.0659	2.25293	red
	ACACAGTAGCTTAGTC.1	-10.9089	2.06293	red
	ACACAGTAGGGCAATC.1	-4.74616	-0.932072	red
	ACACAGTGTCGCCTAG.1	2.15543	-1.05832	red
	ACACCAAGTCCATACA.1	-11.1662	2.23407	red
	ACACCAATCTAGGCAT.1	-10.2142	1.6882	red
	ACACGCGTCAGCTAGT.1	-4.54041	-1.17941	red
	ACACTGACAAAGGGTC.1	-4.97737	-0.796194	red
	ACAGCCGAGTGGACTG.1	-10.9177	2.17128	red
	ACAGCCGGTAGTCTGT.1	-0.0762392	-3.75144	red
	ACAGCCGTCGTGCATA.1	-11.1687	2.33994	red
	ACAGGGAGTAGCGTAG.1	-4.08159	-2.08134	red
	ACAGGGAGTGATAGAT.1	-5.31637	-2.75082	red
	ACATCGATCGCAGTCG.1	-10.6589	1.66079	red
	ACATGCAGTAGTTAGA.1	-10.9376	2.21771	red
	ACCAACACACATACGT.1	-5.4619	-1.41291	red
	ACCATTTAGTAACGAT.1	-10.7574	2.20247	red
	ACCCTCACAGTTAGGG.1	-10.7879	1.70826	red
	ACCTACCGTCCTCAGG.1	-10.9698	2.03509	red
	ACCTACCGTGTTGCCG.1	-8.97324	0.213268	red
	ACCTGAAAGCGCTGCT.1	-10.7622	2.13805	red
	ACCTGTCCACTTGACA.1	-10.8662	1.49646	red
	ACGATCAGTGTACATC.1	-10.8445	1.93988	red
	ACGCACGAGGTGTGAC.1	-10.7753	2.09337	red
	ACGCACGCAGGGTTGA.1	-0.412512	-3.36618	red
	ACGGAAGAGCTGGCCT.1	-9.91233	0.973905	red
	ACGGGTCCAACCCTAA.1	-2.00552	-1.89003	red
	ACGGGTCCATTCACCC.1	-10.6287	1.93966	red
	ACGGGTCTCCGCGATG.1	-10.928	1.73213	red
	ACGGTCGCAATTCTCT.1	-11.143	2.19744	red
	ACGTAGTTCTCGCAGG.1	-10.9205	1.90632	red
	ACGTCCTCAGAGACTG.1	1.80363	-1.06931	red
	ACGTCCTCATCCTTGC.1	-10.9258	1.869	red
	ACTACGAAGTTATGGA.1	-10.6662	1.63175	red
	ACTACGACACCAGCGT.1	-10.7694	1.92821	red
	ACTACGAGTCAAATCC.1	-10.2064	1.31945	red
	ACTATCTCAGCTAACT.1	-10.9542	2.23044	red
	ACTATCTTCTCTCGAC.1	-10.9581	2.05682	red
	ACTATTCGTACAGTCT.1	-10.585	1.93082	red
	ACTATTCGTTGTAAAG.1	-10.839	2.07791	red
	ACTCTCGAGGTCCGAA.1	-10.7674	1.89604	red
	ACTCTCGGTCCAGAAG.1	-10.9008	2.09118	red
	ACTCTCGGTTCTATCT.1	-10.3467	1.91498	red
	ACTCTCGTCAAGTCTG.1	-10.4114	1.82393	red
	ACTGATGCAGTTAGGG.1	-10.8055	2.04172	red
	ACTGATGTCCTCAGAA.1	-10.8182	1.69042	red
	ACTGTCCTCGAGAGAC.1	-10.8066	2.04351	red
	ACTTAGGAGCAGGGAG.1	-11.2741	2.47294	red
	ACTTAGGCATCAGCTA.1	-1.45009	-1.59811	red
	ACTTTCATCTACCAGA.1	-8.43818	0.549381	red
	AGAAATGGTGGTAATA.1	-10.973	1.79957	red
	AGAAATGGTTGGTGTT.1	-10.4713	1.92854	red
	AGAACAAGTTAGGGAC.1	-10.7623	1.64305	red
	AGAACCTTCCAAGGGA.1	-10.9917	2.07364	red
	AGAAGCGCAATTCTCT.1	1.20064	-6.98249	red
	AGAAGCGGTGGTAACG.1	-10.9786	2.07376	red
	AGAAGTATCATTTCGT.1	-8.0292	0.278126	red
	AGACAAAGTCTACAGT.1	-11.0356	1.31565	red
	AGACACTCACAGCGCT.1	-10.8661	1.62307	red
	AGACACTGTCAATGGG.1	-8.46321	0.357686	red
	AGACACTGTCGCGTCA.1	-6.8981	-0.26092	red
	AGACAGGAGGGTGAAA.1	-10.8566	2.17476	red
	AGACCATGTGAGCTCC.1	-5.54343	-1.23725	red
	AGACCCGTCACTAGCA.1	-4.81143	-1.86021	red
	AGACTCAGTCCAACGC.1	-10.62	1.71943	red
	AGAGAGCTCTAATTCC.1	-7.86246	0.352466	red
	AGAGAGCTCTCTGACC.1	-10.2794	1.56868	red
	AGAGCCCTCGAGAGAC.1	-9.78786	1.26063	red
	AGATAGATCCACGTCT.1	-11.1547	1.9781	red
	AGATCCACAACCACAT.1	-5.77091	-1.39503	red
	AGATCCAGTAACATAG.1	-10.7248	1.84534	red
	AGATCGTGTGAAAGTT.1	-7.54674	-0.771445	red
	AGATCGTTCAAGATAG.1	-3.96614	-1.42309	red
	AGATGAAGTGTTGATC.1	-11.113	2.32863	red
	AGCATCAGTGCGCTCA.1	-10.4789	1.80258	red
	AGCCAATTCTCTGACC.1	-3.79694	-1.96272	red
	AGCCACGAGCGTTCAT.1	-10.8484	2.16177	red
	AGCCAGCAGAACTTCC.1	-10.7517	1.45784	red
	AGCCAGCAGACATAGT.1	-10.5467	1.7705	red
	AGCGCTGAGCATCCCG.1	-10.954	2.15933	red
	AGCGCTGCAATAGGGC.1	-10.8916	2.19039	red
	AGCGTATGTTGGACTT.1	0.230469	-7.48721	red
	AGCGTCGGTCACTCAA.1	-10.9138	2.00354	red
	AGCTACATCCAGCCTT.1	-10.746	1.71326	red
	AGCTACATCGGCTCTT.1	-10.8881	2.15797	red
	AGCTCAAAGGGTTAAT.1	-10.8374	2.00417	red
	AGCTTCCAGCCTCAGC.1	-10.7646	1.75633	red
	AGGAAATAGGCTCTAT.1	-10.7685	2.05108	red
	AGGAGGTTCCACAGCG.1	-10.3973	1.40271	red
	AGGCCACAGACCTTTG.1	-10.673	1.78998	red
	AGGCTGCGTCACAGAG.1	-4.1115	-1.76479	red
	AGGCTGCTCTTTCCGG.1	-10.8369	1.7785	red
	AGGGAGTTCCATGAGT.1	-10.5912	2.22052	red
	AGGGCCTTCAACACGT.1	-10.6925	1.83531	red
	AGGGCTCCACGGCCAT.1	-10.8551	1.89679	red
	AGGGTGATCGCCCAGA.1	-5.91986	-1.77954	red
	AGGTAGGAGCATGGGT.1	-10.4546	2.3292	red
	AGGTAGGTCGGTCTAA.1	-11.0997	2.3415	red
	AGGTGTTAGTAACCGG.1	-11.1468	2.16388	red
	AGGTGTTAGTTTAGGA.1	-7.90291	0.264903	red
	AGGTTACGTGACATCT.1	-10.9968	2.2197	red
	AGGTTACGTTAAACAG.1	-10.6207	2.14313	red
	AGGTTGTAGGACAAGA.1	-6.06288	-1.3843	red
	AGGTTGTCAGTTAGGG.1	-11.0063	2.24008	red
	AGTAACCCATTCTTCA.1	-0.218411	-3.53149	red
	AGTAACCTCTGCGGGT.1	-6.25156	-0.766312	red
	AGTACTGTCCAATCCC.1	-10.5989	1.70305	red
	AGTAGTCCAGTTGAAA.1	-10.5569	1.91546	red
	AGTAGTCGTTGCCAAT.1	0.949882	-6.73661	red
	AGTCACAGTTTCTATC.1	-11.0308	2.27486	red
	AGTCATGAGTTGGGAC.1	-11.0633	1.98719	red
	AGTCATGGTCTGTCAA.1	-7.13134	-0.766033	red
	AGTCTCCCAGGTTACT.1	-4.47786	-1.15503	red
	AGTGTTGAGACAAGCC.1	-11.3313	2.67682	red
	AGTTCGATCCACCTGT.1	-10.7691	1.90778	red
	ATACCTTAGGACAAGA.1	-11.1646	2.43975	red
	ATACCTTCAAGTAGTA.1	-10.677	1.67005	red
	ATAGAGACACGTCATA.1	-11.1019	2.07326	red
	ATAGGCTTCGCGTGAC.1	-10.67	1.57657	red
	ATCACGACACATACTG.1	-4.22732	-0.986544	red
	ATCACTTGTATACCTG.1	-10.5863	1.75746	red
	ATCACTTTCATTACGG.1	-4.52303	-1.1448	red
	ATCATTCCACACCTTC.1	-9.74947	0.885563	red
	ATCCACCGTTAAACAG.1	-10.8943	1.939	red
	ATCCATTGTGAATTAG.1	-10.8457	1.90893	red
	ATCCCTGGTAAGAACT.1	-10.4944	1.73617	red
	ATCCCTGTCAACGTGT.1	-10.3038	1.60205	red
	ATCCGTCGTAACATCC.1	-10.87	2.17542	red
	ATCGCCTAGTCATCGT.1	-5.1794	-1.372	red
	ATCGCCTCAGGAATCG.1	-11.161	2.45238	red
	ATCGCCTTCAGAATAG.1	-10.9993	1.98257	red
	ATCGGATAGTGCACCC.1	-10.8955	2.16515	red
	ATCGTGAAGCAACTTC.1	-3.2345	-1.70949	red
	ATCGTGAGTGACACGA.1	-5.96553	-1.11785	red
	ATCTCTATCTGCCTCA.1	-10.8113	1.76104	red
	ATGACCACAATAACCC.1	-10.7716	1.70043	red
	ATGACCATCTCGAACA.1	-8.03205	0.31813	red
	ATGAGTCCATGACGGA.1	-10.4702	1.79927	red
	ATGATCGAGACAACAT.1	-7.36083	-0.235875	red
	ATGATCGAGCGTGCTC.1	1.76652	-0.939401	red
	ATGATCGGTAGAGGAA.1	-10.9495	2.07561	red
	ATGCGATCAGAATGTA.1	-10.9117	1.95155	red
	ATGGATCAGAAAGCGA.1	-10.8345	2.21914	red
	ATGGGAGAGGAGGCAG.1	-10.8172	2.0041	red
	ATGGGAGGTCGCACGT.1	-10.3896	1.93392	red
	ATGGGTTAGATGCCGA.1	-6.60311	-0.304029	red
	ATGTCTTAGTGCCAGA.1	-10.9015	1.37422	red
	ATGTCTTGTGCATTTG.1	-10.8248	2.37242	red
	ATTACCTAGATGTTCC.1	-6.60982	-0.376834	red
	ATTACTCAGACAGCTG.1	-7.96101	0.07367	red
	ATTATCCCAGGCACAA.1	-11.0906	2.12967	red
	ATTCACTAGTAAACTG.1	-10.7662	2.14012	red
	ATTCATCAGTAGTGCG.1	-10.8186	1.97211	red
	ATTCCCGAGTCAGGGT.1	-10.8697	1.92768	red
	ATTCCTACAGTAACAA.1	-2.16359	-1.73624	red
	ATTCTACAGGTAGACC.1	-9.88641	1.57179	red
	ATTCTACAGGTATAGT.1	-10.7442	2.01635	red
	ATTCTACCAGATCCTA.1	-10.916	2.33913	red
	ATTCTTGAGATCCTAC.1	-10.5767	1.82486	red
	ATTCTTGTCGTAGTCA.1	-11.1114	1.85058	red
	ATTCTTGTCTTCCCGA.1	-10.8662	2.03126	red
	ATTGGGTAGTCCCAGC.1	-10.8581	2.15604	red
	ATTGGGTCATTCGGGC.1	-9.54125	0.850215	red
	ATTTACCCATATGGCT.1	-10.5429	2.00713	red
	ATTTCACCAATTGCTG.1	-10.9147	1.95054	red
	ATTTCTGCAAGCACCC.1	-10.9156	1.60041	red
	ATTTCTGCATCGGTTA.1	-10.455	1.86604	red
	ATTTCTGGTCCTTGTC.1	-11.0303	2.12823	red
	CAACAACCATTGCTTT.1	-10.6629	1.98041	red
	CAACAACTCGCACGAC.1	-10.9536	2.03844	red
	CAACAACTCGGCTCTT.1	-6.1931	-0.743003	red
	CAACAGTGTTAGGGTG.1	-10.6386	2.07771	red
	CAACAGTTCCTCTTTC.1	-1.6604	-2.02779	red
	CAACCTCTCCCTGTTG.1	-10.5374	1.92733	red
	CAACGATAGGTCCCTG.1	-10.7611	1.7904	red
	CAACGATCATAGCTGT.1	-10.7122	1.8744	red
	CAACGGCGTCAGTCCG.1	-10.808	2.2142	red
	CAAGACTGTCGTTATG.1	-10.6268	1.94757	red
	CAAGAGGAGTGCACTT.1	-10.8465	1.95145	red
	CAAGAGGGTTTCGCTC.1	-11.1849	2.17887	red
	CAAGCTAAGCCACCGT.1	-9.43109	0.657723	red
	CAAGCTATCTGGCCTT.1	-6.71647	-0.631632	red
	CAAGGGAGTCGGAAAC.1	-10.7416	2.34524	red
	CAAGGGAGTCGTCATA.1	-4.46281	-0.973645	red
	CAATACGAGCGTGCCT.1	-11.0753	2.558	red
	CACAACACAACACAGG.1	-10.3785	1.45484	red
	CACACAAAGACTTGTC.1	-10.8901	1.65622	red
	CACACAAGTCACTCTC.1	-10.8793	1.76539	red
	CACAGGCAGGATCATA.1	-7.78318	-0.152174	red
	CACCAAAAGAGGTGCT.1	-10.7952	1.9738	red
	CACCGTTTCCAATCTT.1	-10.7855	1.52545	red
	CACGAATTCCACGTGG.1	-10.8175	1.62485	red
	CACGGGTCATATGAAG.1	-7.55306	-0.0386305	red
	CACGGGTTCAAGTCGT.1	-11.2337	2.40131	red
	CACGGGTTCTGCATAG.1	-10.7234	2.00441	red
	CACGTGGCACGTATAC.1	-11.0698	2.47914	red
	CACGTGGCAGTCAGAG.1	-11.0639	2.45761	red
	CACTAAGAGCCTCAGC.1	-8.5001	0.334997	red
	CACTAAGTCGCTAGCG.1	-4.00555	-1.74337	red
	CACTGAAGTAGACAGC.1	-11.0502	2.19573	red
	CACTGAAGTCAACCAT.1	-10.8687	1.91444	red
	CACTGTCAGCAGTCTT.1	-6.71634	-0.617799	red
	CACTGTCCATACATCG.1	-4.4765	-1.17168	red
	CACTTCGAGGTTCTAC.1	-10.9346	1.85079	red
	CACTTCGGTCAACATC.1	-10.8223	1.88824	red
	CAGAGCCGTACCCACG.1	-10.5047	1.64009	red
	CAGATACTCGGTCTAA.1	-10.7728	1.85393	red
	CAGATACTCGTTCTGC.1	-10.8251	1.85515	red
	CAGATCAGTCCGAAAG.1	-10.9163	2.10209	red
	CAGATCAGTGTTATCG.1	-10.9294	2.16319	red
	CAGATTGTCATCGCAA.1	-10.7331	1.85795	red
	CAGCACGAGTTCAACC.1	-10.9262	1.75762	red
	CAGCACGGTAGTCCTA.1	-10.7673	1.82818	red
	CAGCACGGTCGTTATG.1	-10.9677	2.03743	red
	CAGCAGCTCGTGGTAT.1	-10.852	2.03948	red
	CAGCCAGCAGATACTC.1	-11.1256	2.37699	red
	CAGCCAGGTGTTGCCG.1	-10.523	1.92095	red
	CAGCGTGTCGCTACGG.1	-11.0208	2.32873	red
	CAGGGCTAGATCCAAA.1	-10.8101	2.00902	red
	CAGGTATTCGCAGTCG.1	-10.7993	2.29855	red
	CAGTGCGGTGAGATCG.1	-10.5321	2.10635	red
	CAGTTAGCATCTAGAC.1	-7.7789	-0.320182	red
	CATAAGCAGTAGGTTA.1	-10.8607	2.40026	red
	CATACTTAGCCTCTCT.1	-10.9479	1.7612	red
	CATACTTCAGAAGCTG.1	-10.8266	1.8297	red
	CATACTTGTGACATCT.1	-8.64633	-0.0908062	red
	CATACTTGTGTAGTGG.1	-11.0525	2.32622	red
	CATACTTTCATTGTTC.1	-10.6601	1.69321	red
	CATAGACAGACTCCGC.1	-10.9602	1.94569	red
	CATAGACAGCCAAGGT.1	-10.7978	2.19453	red
	CATCCACCAATGAGCG.1	-10.6938	1.74645	red
	CATCCCAAGAAATTGC.1	-10.8084	1.94728	red
	CATCGCTAGGCTAGCA.1	-10.9937	2.05816	red
	CATCGGGAGTCTTGGT.1	-10.6719	2.01778	red
	CATCGTCAGAGAACCC.1	-10.5178	2.12017	red
	CATCGTCAGTCATACC.1	-6.17368	-1.06691	red
	CATCGTCTCTAAGAAG.1	-10.7649	1.6268	red
	CATGCCTTCCTAAGTG.1	-5.92901	-1.8373	red
	CATGCGGCAAACTCGT.1	-10.8239	2.01908	red
	CATGCGGCATCATTGG.1	-10.5144	1.68605	red
	CATGCGGGTTCTGACA.1	-11.0977	2.17797	red
	CATGCGGTCACAGTGT.1	-7.9467	0.141757	red
	CATGCTCCACATTCTT.1	-6.92185	0.132135	red
	CATGGTACAACTCCAA.1	-6.16898	-0.305011	red
	CATGGTATCTTCGGTC.1	-5.47854	-1.49055	red
	CATTCATCACCATAAC.1	-10.7907	1.84761	red
	CATTCTAAGCGAGTCA.1	-10.8778	1.90319	red
	CATTCTAAGCTCGCAC.1	-7.89225	0.274264	red
	CATTGAGCAACCCTCT.1	-9.72653	0.97166	red
	CATTGAGGTTCCAAAC.1	-7.73927	0.0945133	red
	CATTGCCCATTGCTGA.1	-10.6105	1.94204	red
	CCAAGCGCAATTTCCT.1	-6.79848	-0.743799	red
	CCAAGCGCACGGTGTC.1	-10.472	1.773	red
	CCAAGCGCACTTCCTG.1	-8.8303	0.473811	red
	CCAATGACAAGACAAT.1	-1.43408	-1.92293	red
	CCAATGATCGAAGCCC.1	-10.5913	1.84044	red
	CCAATTTGTCCACATA.1	-6.31311	-0.830339	red
	CCACAAACACCAGTTA.1	-4.99563	-1.51574	red
	CCACAAATCTATCGGA.1	-11.2328	2.47524	red
	CCACACTCAAGTATCC.1	-9.00744	0.406001	red
	CCACCATCATGGGTCC.1	0.738577	-4.60299	red
	CCACGAGAGGCTTCCG.1	-7.89709	-0.186766	red
	CCACGAGCATGACGAG.1	-8.35921	1.41237	red
	CCACGAGGTAGCGAGT.1	-10.4533	1.88317	red
	CCACGTTCATCGGAAG.1	-10.6856	1.79321	red
	CCACGTTTCGCAGTTA.1	-2.2087	-1.73324	red
	CCACTTGGTGATAGAT.1	-11.0112	1.95406	red
	CCATAAGTCCGAAATC.1	-10.9233	1.50784	red
	CCATCACAGTGTCATC.1	-10.7221	1.73169	red
	CCATCACCATTCCTAT.1	0.414529	-4.28144	red
	CCCAACTAGACAGCTG.1	-10.9276	1.75016	red
	CCCGAAGTCTCCAATT.1	-10.9004	1.80776	red
	CCCTCAACAATCGCGC.1	-5.77168	-1.43003	red
	CCCTCAACATCGCTGG.1	-8.93079	0.825963	red
	CCCTCTCAGTGGCCTC.1	0.248244	-4.16848	red
	CCCTCTCCAAGTCCAT.1	-9.532	0.942171	red
	CCCTGATTCTTACCAT.1	-5.25279	-1.61412	red
	CCCTTAGAGCTTTCTT.1	-2.95123	-1.66646	red
	CCCTTAGGTAGAGCTG.1	-10.3877	2.0247	red
	CCCTTAGTCACGGACC.1	-11.0779	2.27469	red
	CCGAACGAGCTAAGTA.1	-10.8309	1.88466	red
	CCGAACGTCCTAGCGG.1	-4.48061	-0.821337	red
	CCGATCTTCACTACTT.1	-10.7093	1.71229	red
	CCGGGTACAGAGGACT.1	-10.7875	1.93377	red
	CCGGTAGGTCGTATTG.1	-10.5735	1.70659	red
	CCGGTAGTCGCGATCG.1	-10.7131	1.86133	red
	CCGGTGAGTTGAGGAC.1	-11.0812	2.41799	red
	CCGTAGGGTACTAGCT.1	-10.7837	1.81109	red
	CCGTTCAGTCAAGGCA.1	-10.3272	1.37238	red
	CCTACGTCAGCTGTAT.1	-11.2226	2.30177	red
	CCTATCGAGACGAAGA.1	-11.0649	1.88248	red
	CCTCAACCAACCTATG.1	-10.8464	1.67173	red
	CCTCAACGTCCAGCCA.1	1.22339	-6.89215	red
	CCTCAGTAGTTACGGG.1	-10.9759	1.83633	red
	CCTCAGTGTCTAGGCC.1	-4.48916	-1.65967	red
	CCTCCTCGTTACCCAA.1	-5.35381	-0.981431	red
	CCTCCTCTCATTTGTC.1	-0.12537	-4.06464	red
	CCTCTAGGTAACATCC.1	-10.9706	1.76334	red
	CCTCTCCGTGCTGCAC.1	-4.59436	-1.9672	red
	CCTCTCCTCAAGTTGC.1	-5.90506	-1.18705	red
	CCTGTTGGTAGCGATG.1	-5.7306	-1.31776	red
	CCTGTTGGTTAACAGA.1	-10.959	1.90524	red
	CCTTCAGGTCTGTGGC.1	-5.87799	-1.05988	red
	CCTTGTGAGTGAGTTA.1	-10.5277	1.87472	red
	CCTTTGGTCAAGTGTC.1	-11.0418	2.38073	red
	CCTTTGGTCAGACTGT.1	-8.70295	0.394641	red
	CGAAGGAAGGGTTAGC.1	-2.43164	-1.65632	red
	CGAAGGACACGTGAGA.1	-10.8222	1.96377	red
	CGAAGGACACTTGACA.1	-1.79886	-1.79982	red
	CGAAGGAGTAATCAGA.1	-4.19707	-1.11744	red
	CGAAGTTCAGCAATTC.1	-10.7717	1.85534	red
	CGAAGTTTCTGCTCTG.1	-10.4927	2.00135	red
	CGAGAAGGTAGAGCTG.1	-11.2671	2.62161	red
	CGAGAAGTCATGGAGG.1	-10.3524	2.15579	red
	CGAGGCTTCACTGGGC.1	-10.9146	1.93087	red
	CGAGGCTTCGTGGGAA.1	-10.8167	1.85436	red
	CGATCGGGTTACTCAG.1	-11.0935	1.94398	red
	CGATCGGTCGCGCTGA.1	-10.9957	2.17083	red
	CGATGGCAGGTGCTTT.1	-10.5883	2.11266	red
	CGCAGGTAGTATAGGT.1	-10.9766	2.02657	red
	CGCAGGTCAAGGCCTC.1	-10.8956	1.92297	red
	CGCATAAGTATCATGC.1	-8.35658	0.152361	red
	CGCATGGCACAACCGC.1	-8.99406	0.759132	red
	CGCCATTGTCGTGCCA.1	-5.66194	-0.832782	red
	CGCCATTGTTCCTAGA.1	-10.8836	2.05292	red
	CGCCATTTCACCATAG.1	-6.93678	-0.343829	red
	CGGAACCGTCCTCAGG.1	-8.85531	0.599939	red
	CGGAACCGTTAGGCTT.1	-1.89934	-1.64609	red
	CGGAATTCAAAGCGTG.1	-2.91359	-1.45195	red
	CGGACACTCGATTGAC.1	-4.43615	-1.20287	red
	CGGAGAAAGGTCATAA.1	-10.681	1.92588	red
	CGGCAGTAGTTGAATG.1	-4.18156	-0.961778	red
	CGGCAGTTCTAGAGCT.1	-10.9393	2.14889	red
	CGGGACTAGACAAGCC.1	-8.16384	0.127761	red
	CGGGACTAGAGAGAAC.1	-10.6994	1.94681	red
	CGGGACTCAATCCTAG.1	-8.49507	0.998532	red
	CGGGCATAGACTGAGC.1	-11.1454	2.4318	red
	CGGGTCAGTAGCGTCC.1	-10.4115	2.02621	red
	CGGGTCATCCGAAATC.1	-10.9243	2.1413	red
	CGTAATGAGAAACACT.1	-10.7817	1.91329	red
	CGTAATGCAGTATTCG.1	-11.12	2.12611	red
	CGTAGTACAGAAATCA.1	-10.7166	2.41174	red
	CGTGAATGTCTGTTAG.1	-10.8922	2.08736	red
	CGTGCTTAGAGTCAAT.1	-9.74868	0.908352	red
	CGTGCTTAGTCAATCC.1	-10.9058	1.94688	red
	CGTGTCTAGATACATG.1	-10.8248	1.78648	red
	CGTGTCTGTTCCTAGA.1	-11.2044	2.4278	red
	CGTTAGACATCAGCAT.1	0.737947	-5.05677	red
	CTAACCCAGCGTTACT.1	-11.0572	2.40033	red
	CTAACCCTCCGCACGA.1	-2.91976	-1.3475	red
	CTAACCCTCCTAGAGT.1	-5.59903	-0.576085	red
	CTAACTTAGAATCCCT.1	0.408361	-4.3993	red
	CTAAGTGCAGGAGACT.1	-4.51658	-1.15918	red
	CTAAGTGTCATCCTGC.1	-6.28159	-0.829309	red
	CTACATTCAGTTAGGG.1	-10.7232	1.9438	red
	CTACCCATCTGACAGT.1	-5.68461	-1.3149	red
	CTACGGGAGCACTCCG.1	-8.05026	0.233568	red
	CTACGGGAGGGCTTCC.1	-11.1461	2.14856	red
	CTACGGGCAAAGTGTA.1	-10.9615	2.31276	red
	CTACGGGGTACTCAAC.1	-10.8798	1.8561	red
	CTACTATGTTATGGTC.1	-10.7257	1.83879	red
	CTAGACAAGCCTATTG.1	-9.75834	0.926398	red
	CTAGACAGTGGAGGTT.1	-10.7151	1.74979	red
	CTCAACCGTGCCCGTA.1	-8.34055	0.233406	red
	CTCAAGAGTGCCCAGT.1	-11.0854	2.1889	red
	CTCAAGATCCCTCTCC.1	-5.7893	-0.986098	red
	CTCAATTAGCGTCGAA.1	-11.1363	2.35854	red
	CTCAATTGTGACGCCT.1	-10.712	1.88861	red
	CTCAGAATCAAAGGTA.1	-11.0491	2.09786	red
	CTCAGGGTCCGTTTCG.1	-10.7652	2.24828	red
	CTCATCGCAAACTCGT.1	-10.7259	1.60556	red
	CTCATGCAGTAGTCTC.1	-2.55231	-1.4172	red
	CTCCATGAGACAACAT.1	-10.7346	2.15624	red
	CTCCCTCTCGCCTATC.1	-9.01877	0.555697	red
	CTCCGATAGTAGTCCT.1	-9.63574	0.680286	red
	CTCCTCCCAACTCCCT.1	-10.5787	1.74502	red
	CTCCTTTCAAGATGGC.1	-10.8391	2.18246	red
	CTCCTTTCATTGTCGA.1	-10.9614	1.55479	red
	CTCGAGGGTCTGCATA.1	-10.9281	2.08841	red
	CTCTCGACAATGTCTG.1	-7.75869	-0.064345	red
	CTCTCGACACGACAAG.1	-11.0259	2.04511	red
	CTCTCGACAGCGAACA.1	1.10325	-6.18785	red
	CTGAATGAGTCATTGC.1	-9.02006	0.528902	red
	CTGAGCGGTTCAATCG.1	-10.6996	1.88816	red
	CTGAGGCAGGCTCACC.1	-10.5136	2.11247	red
	CTGAGGCTCCAAGCAT.1	-10.6924	1.81222	red
	CTGATCCGTCGGTGTC.1	-10.8693	1.91935	red
	CTGCAGGAGAGTGACC.1	-10.6748	1.78233	red
	CTGCAGGCACGGGTAA.1	-11.0179	2.03199	red
	CTGCATCCACTGAGGA.1	-11.0906	2.18014	red
	CTGCCATCATGTGCTA.1	-6.20569	-1.05211	red
	CTGCGAGCAGCCCAGT.1	-1.39698	-2.06353	red
	CTGCGAGGTGAGTTGG.1	-10.575	1.99362	red
	CTGGACGAGGACTGGT.1	-11.0275	2.31037	red
	CTGGCAGGTGGTCTAT.1	-10.8644	1.96866	red
	CTGTACCGTACTAGCT.1	-5.9482	-2.02995	red
	CTGTAGATCACGGACC.1	-11.1511	2.39364	red
	CTGTATTGTCTCCTGT.1	-9.56978	0.840663	red
	CTGTCGTCAATCTCTT.1	-8.39428	0.00374681	red
	CTGTGGGAGCAGAAAG.1	-6.56177	-0.773334	red
	CTTACCGAGGGCCAAT.1	-10.9261	1.98251	red
	CTTCAATTCGAACGCC.1	-10.8628	1.82749	red
	CTTCAATTCTGCTCTG.1	-3.94471	-1.39354	red
	CTTCCGAAGGTACAAT.1	-10.6866	1.93067	red
	CTTCCGACATCGAGCC.1	-10.8535	1.87358	red
	CTTCCTTGTGGCTACC.1	-6.30947	-0.890303	red
	CTTCCTTTCCTTCTTC.1	-10.329	1.47309	red
	CTTCTCTAGATAGTCA.1	-10.4849	1.7833	red
	CTTCTCTAGCGAGAAA.1	-10.5409	1.75512	red
	CTTCTCTCAGTCAGCC.1	-7.73411	0.146814	red
	CTTGATTAGAGGCGTT.1	-10.7287	1.85993	red
	CTTGATTGTGCATGTT.1	-10.8267	1.9711	red
	CTTTCAACATCCGATA.1	-10.9789	1.8633	red
	CTTTCAACATGGCTAT.1	-1.16377	-1.84356	red
	CTTTCGGGTACCTATG.1	-10.8163	1.76483	red
	GAAATGATCCGACATA.1	-11.0411	2.19174	red
	GAACGTTAGGCGAAGG.1	-1.66309	-1.72703	red
	GAACGTTGTACAGTAA.1	-10.6975	1.59458	red
	GAACGTTGTTCGTAAC.1	-5.85253	-1.66259	red
	GAACGTTTCGAGATAA.1	-10.766	1.82996	red
	GAACGTTTCGGTGCAC.1	-10.9888	2.05669	red
	GAACTGTGTTTACGAC.1	-10.7382	1.84843	red
	GAAGCCCCATTCATCT.1	-7.35152	0.028159	red
	GAAGCGAGTTTCCCAC.1	-10.4631	1.85627	red
	GAAGTAAGTGGCTTAT.1	-10.7567	1.79943	red
	GAATAGAAGTTTGTCG.1	-10.9687	2.12493	red
	GAATAGAGTGTGTTTG.1	-10.8854	1.41257	red
	GAATCGTAGTTGTCAC.1	-10.6953	2.05849	red
	GACATCACAGCGTTGC.1	-10.6569	1.98623	red
	GACATCATCCGCGATG.1	-11.0029	1.89078	red
	GACATCATCTTCTAAC.1	-10.7174	1.71132	red
	GACCAATAGCATCTTG.1	-6.0284	-0.551773	red
	GACCAATTCGCCGAAC.1	-10.8677	2.20834	red
	GACCCAGAGAGTTCGG.1	-11.1528	2.07535	red
	GACCCAGCAATGGCCC.1	-10.5575	1.59873	red
	GACCCTTCAATTGAGA.1	-10.995	2.26672	red
	GACCCTTGTTGGTAGG.1	-10.7975	2.15217	red
	GACCCTTTCATAAGGA.1	-10.9136	1.85171	red
	GACCGTGAGCTAAATG.1	-10.6934	1.85915	red
	GACCGTGAGTTGCATC.1	-10.7233	1.78701	red
	GACCTTCCACTAGGCC.1	-4.54133	-1.20567	red
	GACGCTGTCGAGAAAT.1	-11.0951	2.12348	red
	GACGTTACAGAGTCTT.1	-8.69093	0.388437	red
	GACTATGGTGAGCAGT.1	-10.7347	1.80315	red
	GACTATGGTGGCACTC.1	-10.7988	1.78299	red
	GACTGATCACCGTGAC.1	-10.7994	1.94329	red
	GACTTCCGTTGGCTAT.1	-10.8332	1.73823	red
	GACTTCCTCCCTTGGT.1	-2.89281	-1.85226	red
	GAGAAATAGAAGAGCA.1	-10.5579	1.8566	red
	GAGAAATCAAGGCTTT.1	-10.6735	1.72424	red
	GAGAAATGTCTTAGTG.1	-10.663	1.88575	red
	GAGACCCAGCAAGTCG.1	-10.6982	1.98766	red
	GAGACCCAGGCTCTCG.1	-10.8074	2.05688	red
	GAGACTTAGCCACCGT.1	-10.9205	2.02808	red
	GAGACTTTCATCTGTT.1	-10.777	1.82817	red
	GAGAGGTTCAGTGTCA.1	-5.926	-1.13132	red
	GAGATGGAGGTTACAA.1	-10.6631	1.81064	red
	GAGATGGTCCTCTGCA.1	-10.992	1.81085	red
	GAGCCTGAGCGCGTTC.1	-10.8601	2.1799	red
	GAGCCTGAGTGGATTA.1	-10.7556	1.98221	red
	GAGCCTGCAGCTAACT.1	-10.5724	1.74934	red
	GAGCCTGCATGACTTG.1	-11.1317	1.89487	red
	GAGCCTGTCGAACACT.1	-10.7396	1.74594	red
	GAGCTGCAGGATAATC.1	-11.0862	2.20649	red
	GAGCTGCCACGCGTCA.1	-10.6676	1.75709	red
	GAGTCTACAGACGCTC.1	-10.7779	1.99682	red
	GAGTGAGCAAGTCCCG.1	-4.20563	-1.19226	red
	GAGTGTTCAGCTGTAT.1	-10.7359	1.74842	red
	GAGTTGTTCGGCGATC.1	-10.8549	2.0131	red
	GAGTTTGAGCTACTGT.1	-10.8608	2.29352	red
	GATAGAACAGGCGAAT.1	-10.4862	1.82373	red
	GATAGAAGTGACCGTC.1	-3.42644	-1.48537	red
	GATAGAATCACGGGAA.1	-11.029	1.90718	red
	GATAGCTCACAGAAGC.1	-11.027	1.81171	red
	GATCAGTAGAGTGACC.1	-11.1221	2.20497	red
	GATCGTACACTTGAGT.1	-5.13824	-1.40304	red
	GATGACTTCCGTCAAA.1	-10.9715	1.9237	red
	GATGAGGTCAAATGCC.1	-10.8447	2.02796	red
	GATGATCAGCCTTGAT.1	-10.591	2.13177	red
	GATGGAGAGCTGGCTC.1	0.945243	-8.08782	red
	GATTCGAGTCTTTATC.1	-10.819	2.15022	red
	GCAACCGAGTGCCAGA.1	-10.816	2.04688	red
	GCAACCGTCCGTGGCA.1	-11.0942	2.34775	red
	GCACATAAGTATGATG.1	-7.55739	-0.804704	red
	GCACGGTAGCAACTTC.1	-10.8509	1.6631	red
	GCACGGTGTTTACTTC.1	-10.8636	1.77406	red
	GCACGTGAGTTTGTCG.1	-10.7569	1.71827	red
	GCAGCCACAAGTTCCA.1	-11.1102	1.95771	red
	GCAGCCAGTCGCGGTT.1	-10.8608	1.98126	red
	GCAGCTGTCAGACAAA.1	-11.0653	1.65455	red
	GCAGTTAAGCCTATTG.1	-11.1647	2.06703	red
	GCAGTTAAGGTGCGAT.1	-6.43951	-0.482864	red
	GCAGTTAGTGAGCGAT.1	-11.2455	2.35469	red
	GCATCTCCAGGTAGTG.1	-8.00355	-0.0965197	red
	GCATCTCTCAATCTTC.1	-0.218539	-3.39336	red
	GCATGATGTCTCAAGT.1	-11.251	1.89953	red
	GCCAGCACAACCCTAA.1	-9.72925	0.964393	red
	GCCAGCACAATTGCCA.1	-11.2248	2.24691	red
	GCCAGCACAGAGATGC.1	-10.8604	1.88962	red
	GCCAGCACAGTCAGTT.1	-11.191	2.00769	red
	GCCAGCAGTGTAAACA.1	-10.8087	2.25572	red
	GCCAGGTCACCGGAAA.1	-10.9284	2.30702	red
	GCCAGTGGTCAGTCTA.1	-10.9704	1.90024	red
	GCCATTCAGCCGCACT.1	0.38467	-6.53788	red
	GCCCAGAAGCGCCTAC.1	-0.470409	-2.74026	red
	GCCCAGAGTTCGAGCC.1	-10.73	1.96847	red
	GCCCGAACAGGCTATT.1	-10.9876	2.13918	red
	GCCGATGTCCAACACA.1	-9.22994	0.658684	red
	GCCGATGTCTCATGGA.1	-7.73712	0.0510274	red
	GCCGATGTCTTGGTGA.1	-10.5382	1.86825	red
	GCCGTGATCGTAGTCA.1	-10.6196	1.67249	red
	GCGAGAAAGTGTCATC.1	-10.6258	1.85234	red
	GCGATCGTCACAAGAA.1	-4.46191	-0.781242	red
	GCGGATCCATGGCCAC.1	-11.1464	2.51551	red
	GCGGATCTCAATCAGC.1	-3.74994	-1.57936	red
	GCGTTTCCATCTTCGC.1	-10.7252	1.98786	red
	GCTACAAGTCGTGTTA.1	-10.8894	2.36767	red
	GCTCAAAGTTCGAGCC.1	-10.7169	1.89361	red
	GCTGCAGAGACTAAGT.1	-10.934	2.23808	red
	GCTTCACAGGGCCCTT.1	-8.31415	0.135978	red
	GGAACCCTCACTTTGT.1	-10.8919	1.6434	red
	GGAAGTGAGACGGAAA.1	-11.0944	2.30817	red
	GGAATCTTCGACCTAA.1	-10.4027	1.84295	red
	GGACGTCAGGTACCTT.1	-10.9347	2.11287	red
	GGACGTCTCATTACTC.1	-10.8662	1.68443	red
	GGAGAACAGGTATCTC.1	-10.8963	1.79359	red
	GGAGAACTCATAGACC.1	-10.5901	1.78691	red
	GGAGATGAGTGGCCTC.1	-10.7834	2.02489	red
	GGAGGATTCAAGAATG.1	-10.8504	1.99138	red
	GGATCTATCAGACATC.1	-10.9477	2.03397	red
	GGATGTTTCGTAGTGT.1	-11.1189	2.23848	red
	GGCACGTCAAGTGTCT.1	-11.0791	2.23222	red
	GGCACGTTCTGAGATC.1	-10.7523	1.64093	red
	GGCGTCACAAGGATGC.1	-10.735	2.02502	red
	GGCTGTGCACGCAGTC.1	-11.0829	2.27783	red
	GGCTTGGTCGCATAGT.1	-10.8019	1.66736	red
	GGCTTGGTCGGAGATG.1	-10.8636	2.06902	red
	GGCTTTCCAAATACAG.1	-10.9882	1.86091	red
	GGCTTTCCATCAGCTA.1	-9.94399	0.988312	red
	GGGACCTGTACGTTCA.1	-11.1125	2.18273	red
	GGGACTCAGAATTTGG.1	-10.6246	1.94049	red
	GGGACTCTCGCCGATG.1	-10.9179	1.85798	red
	GGGATCCCACAAAGCG.1	-11.4001	2.42347	red
	GGGATCCGTCGATTTG.1	-10.797	2.12709	red
	GGGATCCTCCTCTAGC.1	-10.7454	1.89431	red
	GGGATGAAGCGCCTTG.1	-11.2613	2.55484	red
	GGGATGAAGTATAACG.1	-4.40254	-1.17561	red
	GGGATGAGTCCGTACG.1	-10.9392	2.19707	red
	GGGCCATAGTGCCTCG.1	-11.0937	2.10297	red
	GGGCCATTCGAAACAA.1	-8.44394	0.526793	red
	GGGCCATTCGCCAATA.1	-10.7724	1.98209	red
	GGGCGTTAGAAACACT.1	-10.8263	1.95711	red
	GGGCGTTAGCTCCGAC.1	-11.1354	2.1949	red
	GGGCTACTCAAGATAG.1	-10.9033	2.15097	red
	GGGTAGACAAGTCGTT.1	-4.80719	-1.26581	red
	GGGTATTAGGACAAGA.1	-10.7361	1.59796	red
	GGGTATTTCGAATGCT.1	-8.4461	0.531256	red
	GGGTCTGCACGCTGCA.1	-5.90949	-1.11836	red
	GGGTTTAAGGTGAGCT.1	0.581383	-7.13207	red
	GGTAACTGTATGACAA.1	-10.7172	2.0088	red
	GGTAATCTCCGGCTTT.1	-10.8239	1.95651	red
	GGTGAAGCATTCACCC.1	-10.8683	2.18747	red
	GGTGATTGTTGCCATA.1	-8.86836	0.466809	red
	GGTGGCTCAGTCACGC.1	-10.617	2.21119	red
	GGTGGCTTCCCATAAG.1	-10.9014	1.87262	red
	GGTGTTACAGGGTTGA.1	-7.13573	0.0145646	red
	GGTGTTAGTATGCGTT.1	-11.1295	2.24878	red
	GGTGTTATCGACGAGA.1	-10.9161	2.18782	red
	GGTTCTCGTAGTGCGA.1	-7.15344	-0.0764868	red
	GGTTCTCTCCGGCAGT.1	-8.86757	0.47396	red
	GGTTGTAAGACTCCGC.1	-10.9612	1.8908	red
	GTAACACCAACGCCCA.1	-11.2459	2.33114	red
	GTAGAAAAGTACCCTA.1	-11.0364	2.10692	red
	GTAGAGGCACAACGAG.1	-10.6913	1.63088	red
	GTAGCTACACTATCCC.1	-11.0164	2.13626	red
	GTAGCTACATTGACTG.1	-10.6653	2.03021	red
	GTAGCTAGTGTCCACG.1	-10.6087	1.87855	red
	GTAGGAGCAGAGAGGG.1	-11.0878	2.22392	red
	GTAGGAGTCACGAACT.1	-11.0546	2.25802	red
	GTAGGTTCAAACTAAG.1	-3.79223	-2.09523	red
	GTAGGTTCATCACCAA.1	-7.8449	-0.418741	red
	GTATTGGTCATGTCAG.1	-10.7977	1.80103	red
	GTCAAACGTGAATATG.1	-9.60564	0.636852	red
	GTCAAACTCTTCCCAG.1	-0.204449	-2.44686	red
	GTCACTCAGATAGGGA.1	-10.5562	2.12005	red
	GTCACTCCAGGCTACC.1	-10.7184	1.7227	red
	GTCATGAAGCCGTAAG.1	-10.2756	1.1599	red
	GTCATGACAACAGCTT.1	-7.84989	0.243474	red
	GTCATGACACTAACGT.1	-10.8464	1.78771	red
	GTCATGAGTTATAGAG.1	-10.8932	2.1067	red
	GTCATGAGTTGCCTAA.1	-10.8756	2.04869	red
	GTCATGATCCACGTGG.1	-10.9263	1.90306	red
	GTCATTTGTCTTCTAT.1	0.809919	-5.27299	red
	GTCCACTAGGAAACGA.1	-4.20202	-1.39327	red
	GTCCACTCAGGATGAC.1	-4.05922	-1.47108	red
	GTCCACTGTTAAGACA.1	-10.7134	1.88765	red
	GTCCCATCATCGGAGA.1	-4.89138	-0.925971	red
	GTCCTCAAGGACAGCT.1	-10.8972	1.54525	red
	GTCCTCAGTTAATGAG.1	-11.0241	2.1685	red
	GTCGAATTCCATCTGC.1	-10.9241	1.881	red
	GTCGCGAAGGCTCTAT.1	-11.1935	2.33315	red
	GTCGCGATCCGATAGT.1	-10.9662	2.13819	red
	GTCTAGATCTTCCACG.1	-7.70979	0.0769401	red
	GTCTCACGTCGGATTT.1	-10.4943	1.77313	red
	GTCTCACTCCAAACCA.1	-1.91969	-2.01189	red
	GTCTTTAAGCTCTATG.1	-9.65813	1.09966	red
	GTCTTTATCCCGAGGT.1	-10.9964	2.22422	red
	GTGACGCAGACTAAGT.1	-10.934	2.01504	red
	GTGAGGAAGACAACAT.1	-10.4846	1.98531	red
	GTGAGGACAACTGTGT.1	-4.50106	-0.913701	red
	GTGAGGAGTGAGCTCC.1	-11.0637	2.04835	red
	GTGAGTTAGGGACTGT.1	-11.3243	2.59801	red
	GTGAGTTTCCATCGTC.1	-4.03179	-1.83197	red
	GTGATGTCACAACGCC.1	-10.9896	1.73668	red
	GTGATGTCATGAATAG.1	-3.14797	-1.33583	red
	GTGATGTTCGTTATCT.1	-11.1302	2.5611	red
	GTGCACGTCTCTATGT.1	-10.78	1.92861	red
	GTGCTGGCACGCTGTG.1	-5.80594	-1.1194	red
	GTGGAAGCAGACGATG.1	-10.8532	2.24235	red
	GTGGAGAAGCACTCAT.1	-10.9427	2.12698	red
	GTGGAGAAGGGCTTCC.1	-10.6279	1.79413	red
	GTGGAGACAGTCTGGC.1	-10.7202	1.88752	red
	GTGGGAAAGATGCTGG.1	-10.6298	1.91262	red
	GTGGGAACACAATCTG.1	-10.754	2.1899	red
	GTGGGAACATATTCGG.1	-10.938	2.4223	red
	GTGGTTACACCCATAA.1	-11.014	2.26464	red
	GTGGTTATCAAACGAA.1	-10.9422	1.84654	red
	GTGTAACTCCTTCTGG.1	-11.0758	2.51946	red
	GTGTTAGGTGACATCT.1	-10.5174	1.7881	red
	GTGTTCCAGTGACCTT.1	-10.9851	2.26952	red
	GTTACAGGTATTTCCT.1	-10.6825	1.83559	red
	GTTACCCCATCGTCCT.1	-10.6342	1.81046	red
	GTTACCCGTACGCTTA.1	-7.23491	-0.672524	red
	GTTACCCTCAACCCGG.1	-11.0364	2.17409	red
	GTTACCCTCCCGTAAA.1	-10.7801	2.11163	red
	GTTACGAGTAAGATAC.1	-11.0209	1.79128	red
	GTTAGACTCAGCCTCT.1	-8.74927	0.518422	red
	GTTAGTGGTACGATTC.1	-10.7162	2.07296	red
	GTTAGTGTCAGTGGGA.1	-11.0435	2.17938	red
	GTTAGTGTCCTATGGA.1	-10.9624	1.75591	red
	GTTATGGGTCAGACGA.1	-10.8395	1.82697	red
	GTTATGGGTGTTTCTT.1	-10.8357	1.5232	red
	GTTCATTCATCAGCTA.1	-3.1114	-1.58694	red
	GTTCCGTTCTCTCGAC.1	-0.202565	-3.78525	red
	GTTCGCTGTCTTGCGG.1	-10.7852	1.93635	red
	GTTCTATCAGCTATTG.1	-10.8249	1.82773	red
	GTTCTATGTCCCGCAA.1	-10.6353	2.13115	red
	GTTGAACGTAACAGTA.1	-10.9344	2.205	red
	GTTGAACGTGTAAATG.1	-10.4594	1.9574	red
	GTTGCGGAGGCAATGC.1	-10.9022	2.14598	red
	GTTGCTCTCGATTGGT.1	-6.58178	-0.875884	red
	GTTGTCCTCAATCCGA.1	-11.0345	2.15071	red
	GTTTGGAGTTCGGTCG.1	-6.89957	-0.454009	red
	TAACACGAGTTCATGC.1	-11.0687	2.08911	red
	TAACCAGAGTCGCCCA.1	-10.8895	2.04507	red
	TAACCAGTCCGCTGTT.1	-10.5258	1.76092	red
	TAACGACCATTGGATC.1	-11.0341	1.89495	red
	TAAGCACGTACCCAGC.1	-10.6331	1.89432	red
	TAAGCCAAGTCCCTAA.1	-10.965	1.85255	red
	TAAGCCAAGTTGTAGA.1	-9.11255	1.35021	red
	TAATCTCTCAGAGTTC.1	-10.7758	1.86156	red
	TAATTCCTCGCTTACC.1	-0.228367	-3.02561	red
	TACAGGTGTACGTAGG.1	-10.9141	2.18344	red
	TACATTCCACTTGGGC.1	-10.7478	1.7717	red
	TACCCACAGTGGTTCT.1	-10.8487	2.14763	red
	TACCCGTGTACCGTGC.1	-10.6568	1.8855	red
	TACCCGTGTAGAGGAA.1	-10.3988	2.03543	red
	TACCCGTTCGGAATGG.1	-10.7573	1.75471	red
	TACCCGTTCGTTCAGA.1	-10.8231	1.88275	red
	TACCGAATCCCAAGTA.1	-0.846416	-2.12659	red
	TACGCTCTCTTCGTGC.1	-10.4499	1.78381	red
	TACGGGCCATGGCTGC.1	-11.0573	1.99724	red
	TACGGGCGTAACTTCG.1	-11.0406	2.20241	red
	TACGGGCGTGAGTAGC.1	-10.7149	1.64276	red
	TACGGTATCTCTTAAC.1	-0.378548	-2.22563	red
	TACTTACAGGGCAAGG.1	-10.643	1.72708	red
	TACTTACAGTTGGACG.1	-6.34552	-0.8843	red
	TACTTGTAGAATGTTG.1	-10.7778	1.84465	red
	TAGACTGTCTGCGAGC.1	-3.7564	-1.51037	red
	TAGAGTCAGGGCATGT.1	-9.64583	0.665052	red
	TAGAGTCCAACTTGGT.1	-10.6124	1.78744	red
	TAGAGTCTCACCGCTT.1	-10.8923	1.90929	red
	TAGGGTTCAGGACAGT.1	-10.9209	1.81004	red
	TAGGTACAGCATGATA.1	-10.9791	1.96484	red
	TAGGTACGTAGGACCA.1	-10.5385	1.67281	red
	TAGGTTGGTGGAGGTT.1	-8.57879	0.76776	red
	TAGGTTGTCTAGGCAT.1	-10.7879	2.09817	red
	TAGTGCATCTCGCGTT.1	-7.56392	-0.187213	red
	TATACCTGTCCGATCG.1	-10.9137	2.14002	red
	TATACCTTCACCTTAT.1	-5.60472	-1.31551	red
	TATACCTTCTATTGTC.1	-10.771	1.69678	red
	TATATCCCACTGGAAG.1	-10.9192	2.11068	red
	TATATCCTCACAAGGG.1	2.32934	-1.0345	red
	TATCAGGCAGGACATG.1	-7.31901	-0.367989	red
	TATCTGTCACATTCTT.1	-5.90088	-1.05885	red
	TATCTGTCATCCTAAG.1	-10.7924	2.12513	red
	TATCTTGGTAGCCAGA.1	-4.53457	-1.10327	red
	TATGTTCAGTAGCTCT.1	-5.87624	-1.67167	red
	TATGTTCCAGCGCTTG.1	-10.7938	1.43321	red
	TATTCCAGTTCCCAAA.1	-10.7344	1.55001	red
	TATTGCTTCATCTATC.1	0.206832	-4.43703	red
	TATTGGGCAGGAATCG.1	-10.7633	1.55639	red
	TCAAGACGTGCCTGAC.1	-10.7783	1.92776	red
	TCAAGACGTTGCCGAC.1	-10.8288	1.77549	red
	TCAAGCAGTCTGCCTT.1	-10.797	1.90489	red
	TCAAGTGGTGGTCAAG.1	-5.02357	-1.11888	red
	TCAAGTGTCGTGGCGT.1	-10.7234	2.14404	red
	TCAATCTTCTCAGTCC.1	-9.21331	0.659638	red
	TCAATTCCAAGTAGTA.1	-3.80417	-1.5967	red
	TCACAAGAGTTGGAGC.1	-10.3084	1.87292	red
	TCACAAGCACTCCGAG.1	-6.97752	-0.177547	red
	TCACACCAGCTCTTCC.1	0.851787	-5.23966	red
	TCACACCAGTTCATCG.1	-7.39613	-0.251231	red
	TCACACCCACGCTGTG.1	-5.67893	-2.20414	red
	TCACATTAGGACATCG.1	-10.4929	2.0384	red
	TCACGCTTCCCGAGGT.1	-10.9514	1.89886	red
	TCACGGGTCGGTATGT.1	-10.4427	1.76273	red
	TCAGCAACAGACCTGC.1	-10.7637	2.13408	red
	TCAGCAACAGAGGCTA.1	-10.6627	1.88767	red
	TCAGGGCCAAACCGGA.1	-2.68486	-1.67193	red
	TCAGTGAAGCTAGCCC.1	-10.8758	2.07938	red
	TCAGTGACACAACGCC.1	-4.43466	-1.0857	red
	TCAGTTTTCGATTCCC.1	-10.7295	1.72857	red
	TCATATCTCGATCCAA.1	-10.8424	1.66353	red
	TCATCATTCACTGTTT.1	0.516402	-5.21842	red
	TCATCCGAGCCGATAG.1	-0.0963563	-2.73482	red
	TCATCCGAGGTACTGG.1	-10.6574	1.70539	red
	TCATCCGAGTGTACCT.1	-4.97072	-1.54265	red
	TCATGCCCAGAGGGTT.1	-0.173892	-3.6422	red
	TCATGTTAGGCCCACT.1	-10.6495	1.9296	red
	TCATGTTGTAGGCAGT.1	-7.46797	-0.441631	red
	TCATTACCAGGATCTT.1	-7.96633	0.148077	red
	TCATTACTCATAGCAC.1	-10.7675	1.63809	red
	TCATTGTAGGTCACAG.1	-5.57976	-1.78132	red
	TCCACCATCGGTTCAA.1	-10.2169	1.2409	red
	TCCACGTAGGATTACA.1	-8.21725	0.156017	red
	TCCACGTTCTGTTCAT.1	-11.0508	2.0587	red
	TCCATCGTCAGTCATG.1	-10.5881	1.6998	red
	TCCATCGTCATCGACA.1	-10.5794	1.65203	red
	TCCATCGTCTATGTGG.1	-11.2111	1.97077	red
	TCCATGCAGCTTCGTA.1	-10.4108	1.60733	red
	TCCATGCAGTATGTAG.1	-6.1912	-1.06837	red
	TCCATGCGTAATGCTC.1	-10.7955	1.57495	red
	TCCATGCTCCATAGGT.1	-11.0084	2.19098	red
	TCCCACACAAAGTGTA.1	-10.7418	2.24068	red
	TCCCACACATGATGCT.1	-10.6898	1.66696	red
	TCCCAGTAGTTTGTCG.1	-10.7159	1.84075	red
	TCCGATCCATCGTGCG.1	-10.8761	1.83472	red
	TCCGGGACAGTTGTCA.1	-4.21411	-1.07987	red
	TCCGGGAGTTCTAACG.1	0.586181	-1.29771	red
	TCCGTGTCAAACTCGT.1	-10.9486	2.2205	red
	TCCTAATAGTGCAAAT.1	-10.8108	2.00073	red
	TCCTCCCCACAAAGTA.1	-10.8007	1.86092	red
	TCCTCTTGTTAAGTCC.1	-10.7984	1.7253	red
	TCCTTCTCAATACCTG.1	-3.77932	-1.8986	red
	TCCTTCTGTCCCGGTA.1	-10.7706	1.73873	red
	TCCTTTCCAACTGAAA.1	-10.7505	2.04478	red
	TCCTTTCCACGACAGA.1	-10.9997	2.08758	red
	TCGAACATCGCGTCGA.1	-10.763	1.77709	red
	TCGACCTGTAGGCTCC.1	-10.7623	1.87665	red
	TCGACGGAGTAGTGCG.1	-10.5112	1.6409	red
	TCGACGGTCCAACTGA.1	-10.7363	1.73547	red
	TCGCTTGCATGACCCG.1	-6.39976	-0.662224	red
	TCGGATATCCCAATAG.1	-10.6633	1.91945	red
	TCGGGACCAAAGGGTC.1	-10.6834	1.72639	red
	TCGGGTGAGGTAGCAC.1	-4.52853	-1.25046	red
	TCGGTCTTCACGACTA.1	-10.9532	1.91815	red
	TCGTAGACAATGCTCA.1	-11.0051	2.06308	red
	TCGTAGACACTTTAGG.1	-10.4076	1.7617	red
	TCGTCCACAAAGCACG.1	-11.0691	2.21649	red
	TCGTCCACAATGTTGC.1	-10.071	1.52456	red
	TCGTGCTAGGACCCAA.1	-10.5831	1.99685	red
	TCGTGCTAGGAGGTTC.1	-10.8573	1.85873	red
	TCGTGCTTCCACTTTA.1	-4.99225	-0.931427	red
	TCGTGGGAGCTCACTA.1	-11.1499	2.33884	red
	TCGTGGGTCGCGCCAA.1	-10.8504	2.10602	red
	TCGTGGGTCTCTGAGA.1	-5.88222	-1.04693	red
	TCGTGGGTCTTACACT.1	-10.8199	2.22679	red
	TCTAACTCACCTAAAC.1	-5.1192	-1.18649	red
	TCTAACTGTATGTCCA.1	-10.6156	1.78994	red
	TCTACATAGGGCCTCT.1	-10.8111	1.93689	red
	TCTACCGCAAGCAATA.1	0.768324	-5.02686	red
	TCTATCACACAGTACT.1	-0.697679	-1.83256	red
	TCTATCAGTTGCCATA.1	-10.753	1.67209	red
	TCTATCATCAGAGTTC.1	-10.985	2.24442	red
	TCTCACGAGCTCCACG.1	-10.92	2.02542	red
	TCTCACGTCACTTGTT.1	-7.00537	-0.299459	red
	TCTCAGCAGAAACTGT.1	-8.25413	0.292404	red
	TCTCAGCAGTAAAGCT.1	-10.925	1.66352	red
	TCTCAGCGTCGTGTTA.1	-6.54048	-1.2834	red
	TCTCTGGCATTGTAGC.1	-4.48877	-1.23533	red
	TCTGGCTCACTGTGTA.1	-10.6699	1.57398	red
	TCTGGCTGTGTAGTGG.1	-11.0753	2.21971	red
	TCTGTCGGTAGCGATG.1	-11.1015	2.05615	red
	TCTTAGTCAATTCTCT.1	-11.0363	1.96745	red
	TCTTCCTAGACAACAT.1	-11.1317	1.9748	red
	TCTTCCTTCCGCTGTT.1	-10.874	1.8039	red
	TGAATGCAGAATCTAG.1	-10.7783	2.07885	red
	TGAATGCAGTGGTTAA.1	-10.7231	1.97861	red
	TGACAGTAGTCACGAG.1	-8.1502	0.208107	red
	TGACAGTTCCACACCT.1	-10.8518	1.7443	red
	TGACAGTTCTTGGATG.1	-9.55909	0.842475	red
	TGAGACTAGCGTACAG.1	-10.4738	1.69017	red
	TGAGACTCACAGCTGC.1	-10.8804	1.81808	red
	TGAGCATTCACTTATC.1	-10.96	1.92431	red
	TGAGCGCGTAGAATGT.1	-10.7034	2.04357	red
	TGAGGAGGTGGGACAT.1	-10.512	1.45856	red
	TGATCAGGTCCTCAGG.1	-10.2963	1.17831	red
	TGATCAGGTTCTTAGG.1	-8.21434	0.5906	red
	TGATCAGTCAAACGTC.1	-8.67338	0.407578	red
	TGATCTTTCGACTCCT.1	-10.8003	1.99509	red
	TGATCTTTCGCTGTCT.1	-7.99993	0.366644	red
	TGATGCACAACAAGTA.1	-10.7024	2.11887	red
	TGATGCAGTAACAAGT.1	-10.6189	1.87337	red
	TGATGGTAGAGAGTTT.1	-3.41618	-1.38884	red
	TGATGGTAGCAGGGAG.1	-7.84418	0.460909	red
	TGATGGTAGGTTCCGC.1	-10.4608	1.86941	red
	TGATTTCGTCCTACGG.1	-10.6658	1.8359	red
	TGCAGATGTGTAACGG.1	-4.80221	-1.22121	red
	TGCAGATTCCTCGCAT.1	-8.288	0.187025	red
	TGCAGGCCACTAGTAC.1	-2.40692	-1.60189	red
	TGCAGTAAGCTGCGAA.1	-5.21919	-0.862127	red
	TGCATCCGTCGCATCG.1	-10.9393	2.22571	red
	TGCATCCTCGGAATGG.1	-11.0042	2.34547	red
	TGCATGAAGGTAAAGG.1	-11.109	2.53074	red
	TGCATGAGTACTCCGG.1	-7.84231	0.490552	red
	TGCCGAGCATCAGTGT.1	-7.41524	-0.323145	red
	TGCGACGGTATGTCAC.1	-7.39399	-0.301773	red
	TGCGGCACACCAATTG.1	2.13646	-1.04381	red
	TGCGGCATCCCAGGAC.1	-11.0902	2.15764	red
	TGCTGAACATTAAGCC.1	-10.5413	1.63368	red
	TGCTGAAGTAGACAGC.1	-10.7395	1.82714	red
	TGCTGAATCCCAATAG.1	-10.8392	2.14593	red
	TGCTTCGTCCCATAGA.1	-10.9002	2.08002	red
	TGGAACTCACCCAACG.1	-10.7213	1.91817	red
	TGGAACTGTATCCCAA.1	-10.9863	2.29776	red
	TGGAGAGCAGAACATA.1	-10.772	1.96899	red
	TGGAGAGTCATGGATC.1	-10.4428	1.98285	red
	TGGAGGACACTTCAGA.1	-10.9396	2.37161	red
	TGGATCATCCTATTTG.1	-8.59726	0.567813	red
	TGGATGTCAAATCAGA.1	-10.9937	1.88009	red
	TGGATGTTCTGGCCGA.1	-10.8155	1.85065	red
	TGGGAAGAGCCTTTGA.1	-10.7044	2.0926	red
	TGGGAAGGTGCGTTTA.1	-10.762	2.35833	red
	TGGGCGTCAAGGAGTC.1	-11.0565	2.49067	red
	TGGGTTAAGGACAACC.1	2.32993	-1.16028	red
	TGGGTTAGTTTCGTTT.1	-10.6737	1.78637	red
	TGGGTTATCTCAACCC.1	-10.7441	2.03167	red
	TGGTAGTAGAGTGACC.1	-8.0853	0.366065	red
	TGGTAGTTCTATACTC.1	-11.1138	2.05071	red
	TGGTGATAGTGGATTA.1	-10.6727	1.84209	red
	TGGTTAGAGTGGTCAG.1	-11.0819	2.0819	red
	TGTAAGCGTAATACCC.1	-10.8993	2.07256	red
	TGTACAGAGGATGTTA.1	-10.3834	1.80519	red
	TGTACAGTCGTCACCT.1	-10.9443	2.04571	red
	TGTAGACAGCACTAAA.1	-10.9255	2.19732	red
	TGTCCCATCACCCATC.1	-10.5545	1.65762	red
	TGTCCTGAGTGAACAT.1	-4.52433	-1.04511	red
	TGTCCTGTCTCATTGT.1	-6.17023	-1.06905	red
	TGTGAGTCAGTAGTGG.1	-8.5065	0.826185	red
	TGTGATGTCCGTGTGG.1	-10.8833	1.41579	red
	TGTGATGTCTACACTT.1	1.1408	-1.36734	red
	TGTGCGGCACCCAACG.1	-10.7129	2.0352	red
	TGTGCGGGTATTAAGG.1	-10.3824	1.92445	red
	TGTGGCGGTGCTTCAA.1	-10.6556	2.01992	red
	TGTGTGAAGCATTGAA.1	-10.846	2.26233	red
	TGTGTGACAGGTTCCG.1	-3.80835	-3.27526	red
	TGTTACTTCCTCTAGC.1	-3.69969	-1.94976	red
	TGTTCATCACCAGGTC.1	-3.94082	-1.19486	red
	TGTTCTATCTCCAAGA.1	-10.8711	2.15136	red
	TGTTGGAAGGACCCAA.1	-10.6908	2.03404	red
	TGTTGGAGTAGGATAT.1	-3.43767	-1.53089	red
	TGTTGGATCAGCATTG.1	-10.7192	1.77785	red
	TGTTTGTCAACAGATA.1	-4.28042	-1.4112	red
	TGTTTGTGTTAGGAGC.1	-10.6146	1.79709	red
	TGTTTGTTCATCGGGC.1	-10.8809	1.77276	red
	TTAATCCGTAATCAAG.1	-10.4957	1.77714	red
	TTACAGGGTAATTAGG.1	-8.63073	0.501196	red
	TTACGCCCATCGCTGG.1	-5.9086	-1.06875	red
	TTACGCCGTCGGCACT.1	0.616798	-1.41695	red
	TTACGTTCATAACTCG.1	-10.9278	1.77091	red
	TTAGGCAAGCGTTAGG.1	-11.0052	2.11642	red
	TTAGGGTAGTATTGCC.1	-10.6895	1.69201	red
	TTAGTCTCATTAGGCT.1	-10.8247	1.73951	red
	TTAGTCTGTGTAAATG.1	-10.428	1.73121	red
	TTCAATCTCGACCCAG.1	-10.936	1.78882	red
	TTCACCGGTGCGTTTA.1	-10.6294	1.94499	red
	TTCACCGTCACGGGCT.1	-2.22759	-1.76037	red
	TTCACGCCAATGCAAA.1	-10.68	1.68413	red
	TTCACGCCACATGACT.1	-8.67334	0.46015	red
	TTCACGCCATATACCG.1	-10.8159	1.81646	red
	TTCAGGAAGACCTTTG.1	-11.0342	2.22939	red
	TTCAGGAGTCGCAACC.1	-10.8697	2.17545	red
	TTCATTGCAACGATTC.1	1.2441	-8.36987	red
	TTCATTGGTATCGCTA.1	-10.8219	2.09603	red
	TTCCAATAGGGAGTTC.1	-10.812	2.02272	red
	TTCCAATCAGCAGATG.1	-11.1965	2.31987	red
	TTCCAATGTACCTTCC.1	-11.1098	2.04368	red
	TTCCGTGTCACGTAGT.1	-7.35385	-0.00555154	red
	TTCCTCTGTGTCACAT.1	-3.83057	-3.04071	red
	TTCCTTCCAATGAGCG.1	-10.3373	1.94476	red
	TTCCTTCGTACAGTCT.1	-10.9559	1.95905	red
	TTCGATTAGGCACGAT.1	-10.7166	2.14391	red
	TTCGGTCGTTCTCGTC.1	-10.3976	1.09921	red
	TTCTCTCGTATCGATC.1	-10.8651	1.9059	red
	TTCTTCCCAATCGCCG.1	-10.9529	2.11998	red
	TTCTTGACAGAGATTA.1	-7.5627	-0.0557934	red
	TTGACCCGTGCATGAG.1	-10.5405	1.91193	red
	TTGATGGCAGGCCCTA.1	-10.5214	1.73717	red
	TTGCATTCAAACTAGA.1	-10.9339	2.22796	red
	TTGCCTGGTAGGCAAC.1	-5.9553	-1.27581	red
	TTGCGTCCAGACCGCT.1	-10.6905	1.82878	red
	TTGCGTCCAGGTGACA.1	-11.0873	2.31136	red
	TTGCGTCGTTAACCTG.1	-10.4844	1.86609	red
	TTGCTGCAGGGTACGT.1	-10.6441	1.72514	red
	TTGGATGGTTCTCCAC.1	-10.5353	2.42202	red
	TTGGATGTCAAGCCCG.1	-11.0805	1.96285	red
	TTGGGTAAGATACAGT.1	-4.23279	-1.20777	red
	TTGGGTAGTCAAGTTC.1	-5.08635	-1.52537	red
	TTGGTTTCAAATAAGC.1	-10.4916	1.7563	red
	TTGGTTTCACCGTGAC.1	-10.7604	1.86904	red
	TTGTGTTAGCGTCTCG.1	-10.6628	1.70518	red
	TTGTGTTGTTCGAACT.1	-10.6091	1.79606	red
	TTGTTGTCAGGAGACT.1	-10.8322	2.02435	red
	TTGTTTGGTAGAGATT.1	-4.7002	-1.49538	red
	TTGTTTGGTAGTTAGA.1	-10.9288	2.22686	red
	TTTACGTCACGGTCTG.1	-8.3463	0.0905296	red
	TTTACTGGTGTCTTGA.1	-10.4867	1.86175	red
	TTTAGTCCAAACTGCT.1	-10.5097	1.77871	red
	TTTAGTCCAAGTACCT.1	-9.39515	0.635286	red
	TTTAGTCCAGCTATTG.1	-10.9099	1.76717	red
	TTTAGTCGTCGTCGGT.1	-10.8941	2.10244	red
	TTTCACAGTGACCGTC.1	-10.6078	2.14157	red
	TTTCATGTCAAGCCAT.1	-10.9385	2.38216	red
	TTTGACTCACTGCACG.1	-10.7482	1.75871	red
	TTTGATCGTGCGAGTA.1	-9.47264	0.384542	red
	TTTGATCTCTCGTGAA.1	-10.8709	1.85946	red
	TTTGGAGCAGCTACAT.1	-10.5418	2.04932	red
	TTTGGAGTCTGCTGAA.1	-4.21125	-1.27737	red
	TTTGGTTTCGTCGCTT.1	-10.7093	1.73121	red
	TTTGTTGAGAGCTTTC.1	-4.98791	-0.879277	red
	AAAGAACAGCCGTTGC.2	-10.9211	1.78741	red
	AAAGAACGTATCAGCT.2	-10.607	1.65648	red
	AAAGGATGTGAATTGA.2	-10.7349	1.73311	red
	AAAGGATTCACGAACT.2	-9.11345	0.392406	red
	AAAGGGCCAGTAACGG.2	-10.758	1.57852	red
	AAAGGTAGTTAAGGAT.2	-10.4939	1.86095	red
	AAAGTCCAGCTTGTGT.2	-10.9514	2.38151	red
	AAAGTCCCAAGTGGAC.2	-5.95308	-1.20481	red
	AAAGTGAAGAGTCTGG.2	-3.67914	-2.15228	red
	AAATGGACAGAGCTAG.2	-5.85875	-1.49386	red
	AAATGGATCATTCATC.2	-2.95366	-1.69461	red
	AACAAGACACTAGGCC.2	-10.6735	1.88925	red
	AACAAGAGTGGATACG.2	-1.92364	-1.79215	red
	AACACACCATCAGCAT.2	-4.76375	-1.61145	red
	AACAGGGTCGTGCAGC.2	-10.5755	1.99551	red
	AACCAACAGATGGTAT.2	-7.16798	-0.347126	red
	AACCAACGTAGGCTCC.2	2.37105	-1.01985	red
	AACCACATCTGTCCCA.2	-7.79389	-0.124614	red
	AACCATGAGACGGAAA.2	-10.955	1.99836	red
	AACCATGTCTAAGCCA.2	-10.5825	2.17603	red
	AACCATGTCTCTTCAA.2	-10.4075	2.03264	red
	AACCCAAAGGAAAGTG.2	-10.6534	1.62386	red
	AACCCAAGTAGAGATT.2	-10.7431	1.75762	red
	AACCTGAGTTGAATCC.2	-5.8791	-0.781272	red
	AACCTGATCCACCTGT.2	-0.300293	-3.50753	red
	AACCTTTCATGATCTG.2	-10.8754	1.82403	red
	AACCTTTGTCCGGATC.2	0.252095	-5.52917	red
	AACCTTTTCATTGCTT.2	-5.22637	-1.58156	red
	AACGAAAGTAGATCGG.2	-0.186777	-3.22849	red
	AACGGGAAGACGTCCC.2	-7.19171	-0.28491	red
	AACGTCACAAGAGGCT.2	-10.0193	1.3028	red
	AACTTCTAGCAGCCTC.2	-10.7067	2.06595	red
	AACTTCTCACTTGAGT.2	0.000704078	-4.74495	red
	AACTTCTGTACTGTTG.2	-5.67269	-1.34389	red
	AAGACTCAGCCTCCAG.2	0.661991	-4.92944	red
	AAGACTCCATCATTGG.2	-10.6267	1.90044	red
	AAGATAGAGGTGTGAC.2	-4.55	-1.41022	red
	AAGCATCAGAGAAGGT.2	-10.8794	2.06415	red
	AAGCATCAGATCGCCC.2	-6.05891	-1.36411	red
	AAGCATCAGTATGATG.2	-6.32766	-0.836657	red
	AAGCATCCATTGGATC.2	-9.7669	0.867018	red
	AAGCATCTCGTGCGAC.2	-10.7963	1.57954	red
	AAGCGAGCACTACGGC.2	-0.303877	-3.56028	red
	AAGCGTTAGGGTGGGA.2	-3.73981	-1.74678	red
	AAGGAATGTGACAACG.2	-10.7629	1.55592	red
	AAGGTAAGTGCGTCGT.2	-10.6508	1.85054	red
	AAGTACCAGGGTACGT.2	-8.9903	0.265324	red
	AAGTACCCACAGAGAC.2	-5.68485	-1.37415	red
	AAGTGAAAGTCTAGAA.2	-0.126026	-4.35042	red
	AAGTTCGAGAATACAC.2	-10.4674	1.52036	red
	AAGTTCGCACTCTCGT.2	-5.62034	-1.17995	red
	AAGTTCGGTTATGGTC.2	-5.64024	-1.21312	red
	AAGTTCGTCTCAGTCC.2	-10.8079	1.64964	red
	AATCGTGCAAGTGGGT.2	-6.79239	-0.766332	red
	AATCGTGCACGTGAGA.2	-10.7953	1.936	red
	AATGAAGGTAGCACGA.2	-2.40355	-1.45718	red
	AATGAAGGTCCATAGT.2	-10.8163	2.16172	red
	AATGCCAAGGACAGTC.2	-10.7815	1.76336	red
	AATGCCAGTAACACCT.2	-11.0018	1.82965	red
	AATGGAACAGCGTGCT.2	0.576086	-4.97955	red
	AATGGAACATCCTAAG.2	0.458135	-5.1649	red
	AATGGCTAGTGAGGTC.2	-10.754	1.76155	red
	AATTCCTCACAGTCAT.2	-0.516911	-3.02236	red
	AATTCCTGTGAACCGA.2	-5.74607	-1.5177	red
	AATTTCCAGGCATGCA.2	-7.90597	-0.480798	red
	ACAAAGAAGGCATCAG.2	-3.74665	-2.2768	red
	ACAAAGAGTGTGTGGA.2	-10.2481	1.3419	red
	ACAAAGAGTTAAGAAC.2	-7.24321	-0.467578	red
	ACACGCGAGAGTGACC.2	-10.469	1.76594	red
	ACACGCGGTTAATCGC.2	-8.83126	0.0364824	red
	ACACTGATCCCTCGTA.2	-3.96635	-1.74038	red
	ACAGCCGCAAGTGGGT.2	-4.64078	-2.29842	red
	ACAGCCGCAATGGCAG.2	-8.41435	0.466082	red
	ACAGCCGGTCTCACAA.2	-8.28005	0.223724	red
	ACAGCCGGTTAGAGAT.2	-4.13821	-1.24129	red
	ACAGCCGGTTCCTAGA.2	0.58448	-5.5053	red
	ACAGGGAGTGGTAACG.2	-10.55	1.81579	red
	ACATCCCAGACGCCAA.2	-5.7518	-1.36863	red
	ACATCGATCTTTGCAT.2	-9.17698	0.791224	red
	ACCAAACGTAGAGACC.2	-10.7256	1.62961	red
	ACCAAACGTCGGATTT.2	-4.37154	-1.58175	red
	ACCACAAAGCTAATCC.2	-8.16856	-0.129092	red
	ACCACAAGTACCGCGT.2	-3.82044	-2.00207	red
	ACCCAAATCATCGCTC.2	-5.81207	-1.47297	red
	ACCCTCACACGCCACA.2	-3.79511	-2.09783	red
	ACCCTCACACTACCCT.2	0.413125	-5.77644	red
	ACCCTCAGTGAATGAT.2	-6.81186	-0.801201	red
	ACCCTCATCGCTGATA.2	-5.67133	-0.843818	red
	ACCCTTGAGAATCTAG.2	-8.21009	-0.0844239	red
	ACCCTTGAGTGCCTCG.2	-4.3432	-1.94858	red
	ACCTACCGTGTCCCTT.2	-3.68691	-2.31764	red
	ACCTGAACAGTGCCTG.2	0.567722	-5.59834	red
	ACCTGAATCACGGGCT.2	-8.43546	0.425871	red
	ACCTGTCGTCGCGTTG.2	-5.68827	-1.32293	red
	ACCTGTCGTTATGACC.2	-10.8152	2.25521	red
	ACCTGTCTCTGTCCCA.2	-5.38314	-1.43044	red
	ACGATGTAGCCACAAG.2	-10.6327	1.98496	red
	ACGCACGCAACTCGAT.2	0.00306717	-3.82222	red
	ACGCACGGTCGTTTCC.2	-7.22526	-0.597757	red
	ACGCACGGTCTTCATT.2	-0.046917	-3.42472	red
	ACGCACGGTTAATGAG.2	-5.04431	-1.76848	red
	ACGGGTCAGTGGTGGT.2	0.0671525	-4.23983	red
	ACGGTCGTCATGCAGT.2	-5.8396	-1.45711	red
	ACGGTTACATCTAGAC.2	-10.7553	1.61349	red
	ACGGTTATCTGCGATA.2	-5.78928	-1.52783	red
	ACGTAACTCGTTGTGA.2	-7.19871	-0.578311	red
	ACGTACATCTCACGAA.2	0.728234	-5.20383	red
	ACGTCCTGTATACGGG.2	-10.3895	1.28783	red
	ACGTCCTGTGTCTTAG.2	-4.19674	-1.26351	red
	ACGTCCTTCATTTCGT.2	0.103523	-4.17098	red
	ACGTTCCTCTGCGTCT.2	-8.40682	0.00940149	red
	ACTACGAAGAGAGCCT.2	-10.4916	1.81784	red
	ACTACGATCCCAGGCA.2	-9.95555	0.995936	red
	ACTATCTCACAGAAGC.2	-10.5975	1.73432	red
	ACTATGGAGTCCCTAA.2	-6.77087	-0.734599	red
	ACTATTCAGTGTACCT.2	-8.13795	0.0911178	red
	ACTCTCGAGAAATGGG.2	-6.57201	-1.30443	red
	ACTCTCGAGGCACAAC.2	-7.90025	0.0680248	red
	ACTGCAAGTTAATCGC.2	-0.661077	-2.53759	red
	ACTGTCCAGCCAACCC.2	-5.82082	-1.48581	red
	ACTGTCCCAGCCATTA.2	-9.28158	0.484682	red
	ACTGTGACAAATCCCA.2	-8.16145	0.0760565	red
	ACTGTGAGTGCGAGTA.2	0.874763	-5.00683	red
	ACTTAGGGTTCTGAGT.2	-5.41906	-1.25624	red
	ACTTATCGTTCCGCAG.2	-8.96469	0.631888	red
	ACTTCCGCACAGAAGC.2	-10.1801	1.25914	red
	ACTTCCGGTTCGGACC.2	-4.93873	-1.40223	red
	ACTTCGCAGGGAACAA.2	-6.85923	-0.863256	red
	ACTTCGCTCCCAAGTA.2	-10.5696	1.46548	red
	ACTTCGCTCCTAACAG.2	0.0968407	-4.75172	red
	ACTTTCAGTACTGTTG.2	-5.6891	-1.05127	red
	ACTTTCATCCAAGGGA.2	-8.83171	0.518549	red
	AGAACAAAGAAGATCT.2	-7.48842	-0.6777	red
	AGAAGCGGTTCAGCTA.2	-10.6233	1.80535	red
	AGAAGTAGTGTCCAAT.2	0.305835	-5.39942	red
	AGAAGTAGTTGCACGC.2	-10.7324	1.6561	red
	AGACACTTCTGTCGCT.2	-3.66961	-1.98655	red
	AGACAGGCACTCTGCT.2	0.296476	-5.25327	red
	AGACCATCACAGCGCT.2	-10.6485	1.94809	red
	AGACCCGGTACTGAGG.2	-6.22805	-1.13594	red
	AGACTCAAGGGTGGGA.2	-5.93169	-1.12396	red
	AGAGAGCAGGGAGGTG.2	-4.83505	-1.95254	red
	AGAGAGCGTACGAGTG.2	-10.7944	1.7373	red
	AGAGAGCGTTGCATCA.2	-10.7893	1.98222	red
	AGAGCAGCATATCTGG.2	-10.5545	1.7129	red
	AGAGCCCAGCGAAACC.2	-10.8031	1.79427	red
	AGAGCCCAGGAGGTTC.2	-4.9875	-1.57179	red
	AGAGCCCAGTGATAGT.2	-9.61086	0.72629	red
	AGAGCCCTCTGTAAGC.2	-8.86712	0.453915	red
	AGATAGATCCATCTCG.2	-10.6115	1.80087	red
	AGATCCACATGCGTGC.2	-9.29066	0.485467	red
	AGCATCAAGAGGCTGT.2	-10.605	1.60114	red
	AGCATCAGTGATGTAA.2	-5.8728	-1.07033	red
	AGCCAATCAAGCTCTA.2	-6.64619	-0.944439	red
	AGCCAGCGTCGCTCGA.2	-0.373597	-3.33034	red
	AGCCAGCGTTAAGTCC.2	-10.6989	1.5845	red
	AGCGATTTCCATGATG.2	-8.14761	0.0435843	red
	AGCGCCAAGCCGATTT.2	-10.6076	1.83538	red
	AGCGCCAAGTCTAGAA.2	-7.60354	-0.147125	red
	AGCGTATCAACTCCCT.2	-10.7224	1.78458	red
	AGCGTATTCGCCACTT.2	0.573968	-5.487	red
	AGCGTCGAGATAGCAT.2	-5.91252	-1.06262	red
	AGCGTCGCAATTTCCT.2	-10.8152	2.00386	red
	AGGAAATGTCGAGCAA.2	-4.63327	-1.51718	red
	AGGAAATGTCGCGGTT.2	-6.89481	-0.926688	red
	AGGAAATGTCTACGTA.2	-4.76799	-1.15031	red
	AGGAATACACACTTAG.2	-4.26245	-1.29127	red
	AGGACGAAGCTGCCAC.2	-1.41049	-1.92624	red
	AGGACGATCTTCCCGA.2	-10.443	1.48899	red
	AGGACTTCATACTTTC.2	0.514913	-4.62187	red
	AGGATAATCAAGTCGT.2	-10.9867	1.84491	red
	AGGATCTCACTTGAAC.2	0.755569	-5.71525	red
	AGGCCACAGGGAACAA.2	-0.27179	-3.71588	red
	AGGCCACTCAGCATTG.2	-0.177271	-3.06614	red
	AGGCTGCTCCGGCTTT.2	-5.85149	-1.0815	red
	AGGGAGTAGGGTAATT.2	-10.7567	1.9523	red
	AGGGAGTAGTCATACC.2	-10.6134	1.7594	red
	AGGGAGTCACCCTTGT.2	-3.49172	-1.52687	red
	AGGGAGTGTATCGATC.2	-0.353613	-3.25781	red
	AGGGCCTAGGAACTAT.2	-5.82303	-0.978632	red
	AGGGCCTAGGACAACC.2	-8.87295	0.564511	red
	AGGGTCCGTGCGAGTA.2	-6.29857	-0.887511	red
	AGGGTGATCACAATGC.2	-0.0112055	-3.55323	red
	AGGGTGATCCAGCCTT.2	-10.6072	1.83693	red
	AGGGTTTCAAGCCTGC.2	-0.631646	-2.78044	red
	AGGTAGGGTGCATACT.2	-10.6614	1.54542	red
	AGGTCATCAGCTGTGC.2	-5.0306	-1.11489	red
	AGGTCTATCAGACCCG.2	-10.5472	1.85787	red
	AGGTGTTTCTTAGCTT.2	0.381768	-5.21236	red
	AGGTTACCAAGGCGTA.2	-10.7639	1.95501	red
	AGTAACCAGTGGACTG.2	-10.132	1.09315	red
	AGTAACCCACTGTTCC.2	-5.61749	-1.1789	red
	AGTAACCTCATACGAC.2	-9.42807	0.660489	red
	AGTCAACAGGATTTCC.2	-5.91566	-1.05708	red
	AGTCATGCACTTGAGT.2	-10.7979	1.77123	red
	AGTCATGTCCAGCACG.2	-9.37313	0.859337	red
	AGTCTCCCATGTGGCC.2	-2.85242	-1.81587	red
	AGTGACTAGCAATAAC.2	-5.81047	-1.66988	red
	AGTGACTCAGTGTATC.2	-10.5861	1.61181	red
	AGTGACTTCGGTGTTA.2	-7.45139	0.0268727	red
	AGTGATCTCCTTCGAC.2	-10.6956	1.58867	red
	AGTGCCGCAGCGACAA.2	-10.638	1.67574	red
	AGTGCCGGTAGGATAT.2	-10.6343	1.97004	red
	AGTGCCGGTTCTTGCC.2	-7.34272	-0.457104	red
	AGTTAGCAGCTACTGT.2	-6.49007	-0.705233	red
	AGTTAGCAGTATGCAA.2	-8.52182	0.321517	red
	AGTTAGCCAGAAGCGT.2	-10.3414	1.54111	red
	AGTTCCCGTAGTGCGA.2	-10.6815	1.63969	red
	AGTTCGAGTCGAGTTT.2	-10.6899	1.86988	red
	AGTTCGAGTTGGACTT.2	-9.58785	0.824987	red
	AGTTCGATCTCGCGTT.2	-8.30225	0.414618	red
	ATACCGAGTAACGATA.2	-8.07876	-0.263704	red
	ATACCGAGTACCCGCA.2	-5.8588	-1.09312	red
	ATACCGAGTGTCCACG.2	-10.5035	1.65982	red
	ATACCGAGTTGGACTT.2	0.705462	-5.11546	red
	ATACCTTCACGCGCAT.2	0.778241	-5.49111	red
	ATACCTTGTCGCGGTT.2	-9.90003	0.994849	red
	ATACTTCAGGTGCTTT.2	-7.39947	-0.741364	red
	ATACTTCGTGGCTAGA.2	-9.39771	0.729963	red
	ATAGACCAGGCCTAAG.2	-10.7883	1.96884	red
	ATAGAGAGTGACCGAA.2	-10.6133	1.83151	red
	ATATCCTTCCGCTTAC.2	-4.94068	-1.68647	red
	ATCACAGAGAGGGTAA.2	-7.38855	-0.254984	red
	ATCACAGAGATGCTAA.2	-10.7344	2.05368	red
	ATCACAGCAGTTCACA.2	-10.9555	1.57665	red
	ATCACTTAGTCACGAG.2	-10.3853	1.50056	red
	ATCACTTAGTCCCTAA.2	-10.8612	1.95643	red
	ATCACTTCAGAATCGG.2	-10.854	1.60543	red
	ATCACTTCAGTATGAA.2	-8.80732	0.50787	red
	ATCAGGTTCTCAACGA.2	0.538127	-5.31759	red
	ATCATTCAGTGGATTA.2	-10.7614	1.91349	red
	ATCATTCTCCTTATAC.2	-3.77634	-2.0175	red
	ATCCGTCCATACCATG.2	-10.6055	1.73567	red
	ATCGATGGTGGCTCTG.2	-10.6653	1.34445	red
	ATCGCCTGTAGCACAG.2	-8.47671	0.307156	red
	ATCGGCGAGGTCGTCC.2	-9.99469	0.884488	red
	ATCGTAGAGTTGCATC.2	-4.06056	-1.47334	red
	ATCGTAGCACTACCCT.2	-10.5219	1.89835	red
	ATCGTCCAGGATACCG.2	-3.72805	-1.85659	red
	ATCGTCCCAGTAACAA.2	0.349636	-4.75139	red
	ATCGTCCTCGCATTGA.2	-2.7405	-1.7581	red
	ATCGTGAGTAATCAAG.2	-2.84071	-1.66136	red
	ATCGTGAGTCCAGTTA.2	-10.9005	1.83007	red
	ATCTCTATCGCTTACC.2	-3.70565	-2.28958	red
	ATCTTCACACTTGAAC.2	-10.9131	1.81387	red
	ATCTTCATCGCTAGCG.2	-5.99913	-1.31211	red
	ATGAAAGTCTTGTGCC.2	-10.7752	1.53918	red
	ATGACCACAGGTACGA.2	-6.00899	-0.854623	red
	ATGACCACATCAGCGC.2	-4.72079	-1.52498	red
	ATGACCAGTCAGTCCG.2	-7.90256	0.0636913	red
	ATGAGGGAGCATCCTA.2	-10.8088	1.82376	red
	ATGAGGGCAATTGGTC.2	-10.4805	1.84969	red
	ATGAGGGGTCCCGCAA.2	-6.55851	-0.819912	red
	ATGAGTCAGTCCCAAT.2	0.440008	-5.20996	red
	ATGAGTCCACTCAGAT.2	-10.7725	2.09811	red
	ATGAGTCTCAGACAAA.2	-6.5224	-0.720596	red
	ATGATCGCAGCGTAGA.2	-10.3608	1.31688	red
	ATGATCGGTGAGGCAT.2	-10.2596	1.60294	red
	ATGCCTCGTTCCGCTT.2	-0.140653	-3.9247	red
	ATGCGATAGCGCTTCG.2	-10.3907	2.14068	red
	ATGCGATCAAAGGTTA.2	-10.8732	1.93951	red
	ATGGATCTCAATGCAC.2	-5.97128	-1.18546	red
	ATGGGAGTCGTGTGGC.2	-6.4382	-1.04434	red
	ATGGGTTAGCGGCTCT.2	-5.78216	-1.59917	red
	ATGGGTTAGCTTAAGA.2	-8.81043	0.610399	red
	ATGGGTTGTATGGGAC.2	-10.6478	1.83241	red
	ATGGTTGAGAGTGTGC.2	-10.7918	1.97427	red
	ATGGTTGTCTAAGGAA.2	-10.7446	1.67859	red
	ATGTCCCCAGGTACGA.2	-9.71257	0.920456	red
	ATTACCTAGACTTCAC.2	0.0610694	-4.41584	red
	ATTACCTAGTCTCCTC.2	-10.8798	1.87776	red
	ATTACCTCATGAATAG.2	-8.16919	-0.144018	red
	ATTACTCGTTCGTAAC.2	-5.91261	-1.14486	red
	ATTCACTTCAATCCAG.2	-5.26717	-1.69239	red
	ATTCAGGGTATTTCTC.2	-3.75473	-2.04152	red
	ATTCCATCATCCTGTC.2	-10.8656	1.99669	red
	ATTCCATCATTCACCC.2	-6.25818	-1.18548	red
	ATTCCATGTGGGCTTC.2	0.747552	-4.94969	red
	ATTCCTAGTCATAGTC.2	-4.74985	-1.57894	red
	ATTCGTTAGGATACGC.2	-0.0177448	-4.39839	red
	ATTCGTTTCGTAGCCG.2	-4.57662	-1.98996	red
	ATTCTACTCCACACAA.2	-3.81846	-2.70142	red
	ATTCTTGGTCATCCGG.2	-7.33045	-0.19292	red
	ATTGTTCGTCTTACAG.2	-10.6049	1.66976	red
	ATTGTTCTCAAAGCCT.2	-6.31465	-0.858735	red
	ATTGTTCTCGGTCAGC.2	0.346078	-5.61371	red
	ATTTCTGGTATTCTCT.2	-4.5552	-1.88827	red
	ATTTCTGGTTTGATCG.2	-3.83266	-2.16349	red
	CAAAGAAAGGATGCGT.2	-0.708298	-1.94969	red
	CAAAGAAGTCGTGCCA.2	-11.107	2.38315	red
	CAACAACGTCGCACGT.2	-10.6886	1.76841	red
	CAACAGTCAACAACAA.2	-5.87882	-1.1035	red
	CAACCAATCCTCTAAT.2	-5.98631	-1.18306	red
	CAACCTCAGAAGCTCG.2	-10.5374	1.78133	red
	CAACCTCTCTTCGTAT.2	-5.0037	-0.96852	red
	CAACGATCAATGAACA.2	-10.8001	1.73284	red
	CAACGGCGTAAGGCTG.2	-5.9559	-1.23746	red
	CAAGACTCACGCGCTA.2	0.564632	-5.37747	red
	CAAGAGGAGCTTGTGT.2	-10.509	1.77559	red
	CAAGAGGCAGACTCTA.2	-5.86628	-1.73387	red
	CAAGCTAAGGAAACGA.2	-6.61376	-0.894172	red
	CAAGCTAGTCGGAACA.2	-10.7633	1.75739	red
	CAAGGGACAGGCTCTG.2	-5.86969	-1.79164	red
	CAAGGGACATTGACAC.2	-3.81307	-2.11652	red
	CAAGGGAGTGTCATTG.2	-10.5343	1.64463	red
	CAATCGATCCTAGCCT.2	-6.43451	-1.04852	red
	CAATGACAGAAATGGG.2	-3.97249	-3.81203	red
	CAATGACAGACATATG.2	0.805366	-5.11752	red
	CAATGACGTAGACGGT.2	-10.6062	1.72048	red
	CAATTTCAGAAACTAC.2	-5.2163	-1.37354	red
	CAATTTCAGTCTAGCT.2	-4.05629	-1.92742	red
	CAATTTCGTCTTCAAG.2	-10.4203	1.29859	red
	CAATTTCTCAGTCAGT.2	-9.44984	0.495229	red
	CACAACAAGCTTCGTA.2	-10.536	1.84322	red
	CACAACACATCCTTGC.2	-5.8679	-1.5026	red
	CACAACACATTCTCCG.2	-3.78438	-2.15602	red
	CACAACAGTTGCCGAC.2	-5.7982	-1.02392	red
	CACACAACAATTCACG.2	-7.17409	-0.36145	red
	CACACAAGTACTCAAC.2	-10.8852	1.89896	red
	CACACAATCAGTGATC.2	-5.4518	-1.47341	red
	CACAGATCAGCAAGAC.2	-5.59709	-1.11205	red
	CACAGATGTTGCTTGA.2	-3.97083	-1.41024	red
	CACAGATTCCCATAAG.2	-10.6651	1.8449	red
	CACAGATTCGCCGAAC.2	-5.14707	-1.37575	red
	CACCAAATCATCCTAT.2	-10.6262	1.9302	red
	CACCGTTAGAGCCGAT.2	-10.7567	1.7758	red
	CACCGTTCATGACGAG.2	-10.4386	1.35955	red
	CACCGTTGTCATACCA.2	-5.19988	-1.7023	red
	CACCGTTTCGGTAGGA.2	-9.74248	0.850246	red
	CACGAATCATACCACA.2	-8.79126	0.622019	red
	CACGTGGAGTATTCCG.2	-7.08939	-0.871102	red
	CACGTGGGTCCGGTCA.2	-10.7092	1.73033	red
	CACGTGGGTGACTGTT.2	-7.97536	-0.0508798	red
	CACGTTCAGAACAAGG.2	-2.62289	-1.69951	red
	CACGTTCCAGCATCTA.2	-10.5421	1.7534	red
	CACTAAGGTCCACAGC.2	-4.99077	-1.79834	red
	CACTGTCAGGCACAAC.2	-10.7672	1.71475	red
	CACTGTCGTATTGCCA.2	-10.6944	1.77064	red
	CACTGTCTCGTGCACG.2	-11.0164	1.90683	red
	CACTTCGCAACGTTAC.2	-4.51493	-1.24839	red
	CACTTCGGTGCCGGTT.2	-3.83419	-2.46841	red
	CACTTCGTCAATGTCG.2	-5.95238	-1.23832	red
	CAGAGCCAGTAAACGT.2	-10.5812	1.956	red
	CAGATACTCTGTCGTC.2	-10.1971	1.3192	red
	CAGATCATCCTGCCAT.2	-10.5198	1.50912	red
	CAGATTGGTCGCTTGG.2	-6.2935	-1.24699	red
	CAGATTGGTTCTCGTC.2	-6.13031	-0.978571	red
	CAGCAATTCGTCCTCA.2	-4.95952	-1.46557	red
	CAGCACGCACGAAAGC.2	-7.70213	-0.0948841	red
	CAGCACGCAGAGATGC.2	-0.0958144	-3.74837	red
	CAGCACGCATGAATCC.2	-3.76427	-1.94582	red
	CAGCACGCATTCTGTT.2	-10.7271	1.56432	red
	CAGCAGCTCGCGGTAC.2	-8.72334	0.311608	red
	CAGCCAGAGCTTCATG.2	-11.1138	2.3246	red
	CAGCCAGCACAAATGA.2	-5.9343	-1.23568	red
	CAGGCCATCCCAAGTA.2	0.62966	-4.99745	red
	CAGGCCATCGTCGGGT.2	-10.3542	1.43499	red
	CAGGGCTAGTGGAATT.2	-10.6797	1.77783	red
	CAGGGCTCATATGGCT.2	-5.7796	-1.43952	red
	CAGGGCTTCGTGTGGC.2	-0.0977193	-3.77494	red
	CAGGTATGTTCTATCT.2	-5.79159	-1.39211	red
	CAGGTATTCTCGTTTA.2	0.693008	-5.51423	red
	CAGTGCGAGAGAATCT.2	-10.5959	1.90726	red
	CAGTTAGCATGATCTG.2	-10.942	2.05547	red
	CAGTTAGTCAGGGTAG.2	-5.70319	-1.31669	red
	CAGTTAGTCTTAGGAC.2	-10.2123	1.42493	red
	CAGTTCCAGAGGGCGA.2	-9.05595	0.515104	red
	CATACAGAGGATTTAG.2	-2.68773	-1.69917	red
	CATACAGAGTGCACAG.2	-10.9204	1.96775	red
	CATACAGTCGATCCAA.2	-4.88111	-1.65277	red
	CATACAGTCGGAGTAG.2	-10.8579	1.78458	red
	CATACCCAGAGTAACT.2	-6.19874	-1.1063	red
	CATACCCGTCGAGTTT.2	-0.355119	-2.88008	red
	CATACCCGTGGCGTAA.2	-6.92911	-1.02014	red
	CATACCCGTTTCGGCG.2	-4.23187	-1.26187	red
	CATACTTCAAGGTACG.2	-5.65083	-1.24493	red
	CATACTTCATAAGCAA.2	0.591308	-7.76391	red
	CATCCCAAGAAGCGAA.2	-10.4574	1.58393	red
	CATCCCAAGCGTATGG.2	0.659485	-6.2722	red
	CATCCCAGTAGAGCTG.2	-5.94137	-1.22498	red
	CATCCCATCCTGATAG.2	-4.9719	-1.52729	red
	CATCGCTGTCACCGCA.2	-5.96082	-1.2782	red
	CATCGCTTCCAACACA.2	-7.70172	-0.624589	red
	CATCGCTTCTGACGCG.2	-9.17966	0.770331	red
	CATCGTCGTGGCATCC.2	-10.7253	1.93766	red
	CATGAGTCAAGGCCTC.2	-10.6031	1.80191	red
	CATGAGTCATACAGAA.2	-2.37122	-1.91176	red
	CATGCCTGTGATGGCA.2	-9.05732	0.550275	red
	CATGCGGAGAGTGAAG.2	-5.94481	-1.13656	red
	CATGCGGAGTGTACCT.2	-10.7748	1.70902	red
	CATGCGGCAGACACAG.2	0.0158612	-3.67444	red
	CATGCGGTCGTGGGTC.2	-10.8012	1.91626	red
	CATGCTCCATTCAGGT.2	-7.46322	-0.602619	red
	CATTCATGTATGCGTT.2	-9.82761	0.786168	red
	CATTCCGAGGTTGAGC.2	-10.7989	1.69689	red
	CATTCCGTCCTCGATC.2	-0.330537	-2.66695	red
	CATTCTAAGACCCTTA.2	-3.68732	-2.21107	red
	CATTCTAAGGTGCTAG.2	-4.87641	-1.69513	red
	CATTCTAGTTCGAGCC.2	-7.22894	-0.61145	red
	CATTCTATCACTTGGA.2	-9.32076	0.874447	red
	CATTCTATCCACCCTA.2	-3.74828	-1.59881	red
	CATTGAGAGATAACGT.2	-5.86818	-1.09831	red
	CATTGAGAGTTTCTTC.2	-5.89576	-1.07173	red
	CATTGAGGTACCCGCA.2	0.619132	-4.88809	red
	CATTGAGGTCGCGGTT.2	-7.60574	-0.197817	red
	CATTGCCCAACCGTAT.2	-3.75215	-1.83986	red
	CATTGTTAGCGACTTT.2	-10.9003	1.62673	red
	CCAAGCGAGCGTTACT.2	-10.4375	2.14469	red
	CCAAGCGCACCAGCCA.2	-0.330028	-3.18107	red
	CCAAGCGCATGCCATA.2	-10.7859	1.60219	red
	CCAATGAGTCCTTGTC.2	-7.93703	-0.542719	red
	CCAATGAGTCGCGGTT.2	-10.8842	2.24026	red
	CCAATGATCATCGCTC.2	0.38069	-5.17978	red
	CCACAAAGTATTTCGG.2	-5.87958	-1.11845	red
	CCACACTAGGTATAGT.2	-8.3265	0.300458	red
	CCACCATCAACGCCCA.2	0.3104	-5.57491	red
	CCACCATCACTGCGAC.2	-8.22646	-0.0810248	red
	CCACCATTCATGCGGC.2	-10.9053	1.61065	red
	CCACGTTAGGTCGAGT.2	-4.98088	-1.58562	red
	CCATAAGTCGCAACAT.2	-10.2087	1.24885	red
	CCCAACTAGGTGAGCT.2	-10.6616	1.6934	red
	CCCATTGGTCCTTTGC.2	-10.8301	1.66645	red
	CCCGAAGAGATACGAT.2	-3.85951	-3.32261	red
	CCCGAAGTCATGCAGT.2	-5.79497	-1.44066	red
	CCCGGAACATCGGCCA.2	-10.9919	1.9667	red
	CCCGGAAGTTGTGCAT.2	-10.8529	1.50889	red
	CCCTAACTCTGACGCG.2	-10.8009	1.93566	red
	CCCTCAAAGAACGTGC.2	-3.72921	-1.51942	red
	CCCTCAAAGATGGCGT.2	-5.92611	-1.18973	red
	CCCTCAAGTTCAATCG.2	-10.6317	1.71064	red
	CCCTCTCAGAGGCGTT.2	-4.55714	-2.07484	red
	CCCTCTCCACTCTGCT.2	-7.20269	-0.566402	red
	CCCTGATGTGGAATGC.2	-5.7882	-1.52535	red
	CCGAACGGTGAACTAA.2	-6.77211	-0.737322	red
	CCGATGGCACTCTGCT.2	-10.5787	1.89379	red
	CCGATGGTCGTCACCT.2	0.459007	-5.68747	red
	CCGGACATCCACTTTA.2	-6.16878	-1.07301	red
	CCGGTGACAAGTCCAT.2	-10.4147	1.29689	red
	CCGTAGGCAATACCTG.2	-5.38176	-1.33596	red
	CCGTAGGCATTCAGCA.2	-0.0262228	-4.56267	red
	CCGTGAGCACACGGTC.2	-3.7664	-1.57082	red
	CCGTTCACAGGTCAAG.2	-4.65512	-1.66456	red
	CCGTTCAGTACCAGAG.2	-6.54049	-1.28194	red
	CCGTTCAGTCGGCCTA.2	-4.77009	-1.11594	red
	CCTAACCAGAAACACT.2	-10.9954	1.88936	red
	CCTAACCCATGGGTTT.2	-0.288755	-3.57368	red
	CCTAACCGTCTCAAGT.2	-5.47677	-1.49337	red
	CCTAACCGTTGTAAAG.2	-7.59206	-0.160617	red
	CCTAACCTCAACGAGG.2	-5.72758	-1.42683	red
	CCTAAGACATCCTTCG.2	-5.85495	-1.11844	red
	CCTACGTGTTCTCAGA.2	-4.70855	-1.50962	red
	CCTACGTTCAAGATAG.2	0.677395	-5.13974	red
	CCTCAACAGGCATTTC.2	-10.3031	1.67859	red
	CCTCAACGTGCCTTTC.2	0.608144	-5.58421	red
	CCTCACACAATTGAAG.2	0.452861	-5.5228	red
	CCTCACATCGACATTG.2	-4.49284	-1.59594	red
	CCTCAGTCAGGTCAGA.2	-7.07514	-0.792342	red
	CCTCCAAAGCACACAG.2	-3.73029	-1.95025	red
	CCTCCTCGTATTGAGA.2	-10.7562	1.85574	red
	CCTCTCCCATTGCAAC.2	-10.7223	1.68849	red
	CCTGTTGCACTGTGAT.2	-8.5759	0.311667	red
	CCTGTTGGTAACTTCG.2	-9.18996	0.621706	red
	CCTTCAGTCTGCTTAT.2	-5.9191	-1.18056	red
	CCTTGTGGTAATCAAG.2	-10.7818	1.86	red
	CCTTGTGGTTGTACGT.2	0.354078	-5.5146	red
	CCTTTGGTCGAGCCAC.2	-9.36609	0.890472	red
	CCTTTGGTCGTTAGTG.2	-10.32	1.14788	red
	CGAAGTTTCACCGGGT.2	0.0425108	-4.51372	red
	CGAAGTTTCCCAGTGG.2	-10.6381	1.72918	red
	CGAATTGCAATCACGT.2	-6.25926	-0.847694	red
	CGAATTGGTCGTGCCA.2	-11.1812	2.18809	red
	CGAATTGTCGAGTGGA.2	-10.7563	1.59941	red
	CGACAGCAGTAACCTC.2	-5.97152	-1.24025	red
	CGACAGCCAGCGAACA.2	-10.7897	2.00879	red
	CGAGAAGCATCGTGGC.2	-10.9335	1.80789	red
	CGAGAAGGTTGAGAGC.2	-5.10744	-1.89094	red
	CGAGGAAGTCGCAGTC.2	-10.8535	2.11601	red
	CGAGTGCAGAGAATCT.2	-10.9412	2.18001	red
	CGAGTGCAGTAAACAC.2	-10.405	2.07827	red
	CGAGTTAGTTACGATC.2	-10.6929	2.00897	red
	CGATCGGCATGACAGG.2	-5.94826	-1.15504	red
	CGATGCGAGTAGACCG.2	-0.21129	-3.39746	red
	CGATGGCAGCGTTCAT.2	-5.8111	-1.49955	red
	CGCAGGTCAGCACCCA.2	0.496812	-5.35872	red
	CGCAGGTTCTCCCATG.2	-3.83276	-1.5911	red
	CGCATAAAGCAAATGT.2	-8.12525	0.0795893	red
	CGCCAGACATCACCAA.2	-0.562967	-3.01288	red
	CGCCAGATCACTACTT.2	-10.7844	1.42063	red
	CGCCAGATCAGCATTG.2	-11.2332	2.6361	red
	CGCCAGATCGTCGACG.2	-6.09371	-0.963231	red
	CGCCATTAGGCTCAAG.2	-4.51513	-1.67476	red
	CGCGTGAAGACGCTCC.2	-10.4401	1.78743	red
	CGCGTGAAGCACCAGA.2	-10.8805	1.89044	red
	CGCGTGACACCCGTAG.2	-7.65523	-0.385157	red
	CGCGTGATCCGCTGTT.2	-6.99424	-0.255977	red
	CGCGTGATCTGCTCTG.2	-9.75813	0.87752	red
	CGGAATTTCGCAACAT.2	-10.7688	1.75935	red
	CGGACACGTTAATCGC.2	-9.77424	0.865078	red
	CGGAGAATCCCAGGAC.2	-8.87271	0.500845	red
	CGGGACTAGGTAAGTT.2	-9.56128	0.827241	red
	CGGGACTGTTCAGGTT.2	-8.4827	0.409927	red
	CGGGCATAGCGATGCA.2	-10.7978	1.62108	red
	CGGGCATCACCGGAAA.2	-3.67756	-2.09853	red
	CGGGTGTAGCTGGAGT.2	-10.8554	1.74188	red
	CGGTCAGCAGGTTCAT.2	-5.64624	-1.29271	red
	CGGTCAGTCGCTATTT.2	0.539856	-6.2569	red
	CGGTCAGTCGGTAGAG.2	-10.8651	2.06332	red
	CGTAAGTCAACCACAT.2	0.377463	-5.28621	red
	CGTAAGTGTTCATCGA.2	-10.7518	1.76305	red
	CGTAAGTTCACGGGCT.2	-8.9709	0.429798	red
	CGTAATGAGGACTGGT.2	-8.72709	0.21797	red
	CGTAATGCATCATCTT.2	-5.0235	-1.4736	red
	CGTAATGCATCGCTAA.2	-10.8891	1.47026	red
	CGTAGTACAAGTATAG.2	-10.6846	1.60575	red
	CGTAGTAGTACTAACC.2	-6.17747	-1.02802	red
	CGTGAATCAGTTCCAA.2	-6.5246	-0.760242	red
	CGTGAATCATCTGTTT.2	-4.49222	-1.15341	red
	CGTGAATTCATGAAAG.2	-8.85982	0.519722	red
	CGTGCTTAGTCTGCAT.2	0.497742	-5.39511	red
	CGTGCTTCAATTGCAC.2	-10.7648	1.67601	red
	CGTGTCTGTCGAGATG.2	-10.8735	1.62681	red
	CGTGTCTTCAATCAGC.2	-10.2229	1.19914	red
	CGTTAGAAGGGTACAC.2	-9.50025	0.586031	red
	CGTTCTGAGTTCGGTT.2	-9.4731	1.09729	red
	CGTTGGGAGGCATGGT.2	-3.46636	-1.58153	red
	CGTTGGGCAACTTCTT.2	-10.5873	1.54112	red
	CTAACCCGTGCCGAAA.2	-10.6612	1.64821	red
	CTAACTTAGGCGATAC.2	-10.4784	1.63453	red
	CTAACTTCAAGATGGC.2	-4.26729	-1.76145	red
	CTAAGTGCAAAGCTCT.2	0.253715	-5.3361	red
	CTAAGTGGTCACTCGG.2	-0.236673	-3.40929	red
	CTACATTTCCACTGAA.2	-4.53386	-1.58227	red
	CTACCCACAATTGCAC.2	-3.25738	-1.67722	red
	CTACCCACACGGTGTC.2	-7.71922	-0.0546806	red
	CTACCTGAGCGACATG.2	-10.6442	1.92594	red
	CTACCTGGTACAGTAA.2	-10.6447	1.77543	red
	CTACGGGAGCAGGGAG.2	-1.50866	-1.31357	red
	CTACGGGTCGAACCTA.2	-8.39577	-0.00770298	red
	CTACTATAGTTGTCGT.2	-10.6072	1.67387	red
	CTACTATGTGGTCCGT.2	-3.76449	-2.06745	red
	CTAGACAAGTATGATG.2	-5.48158	-1.00624	red
	CTAGACAGTGACGTCC.2	-9.04935	0.561448	red
	CTAGACAGTTATGTCG.2	0.643437	-5.15537	red
	CTATAGGCACAGAGCA.2	-8.52527	0.262838	red
	CTATAGGCAGAGTAAT.2	-10.18	1.38257	red
	CTATAGGTCGGCTGAC.2	-8.97955	1.34999	red
	CTATCCGAGACCCGCT.2	-10.8211	2.0376	red
	CTATCCGAGTGCACTT.2	-0.233602	-3.42897	red
	CTATCCGTCACATCAG.2	-10.0006	0.838627	red
	CTCAACCGTCGAACAG.2	0.784911	-5.21139	red
	CTCAAGAAGATGCAGC.2	-4.1383	-1.20102	red
	CTCAAGACATGCCGCA.2	-10.8434	1.89517	red
	CTCACTGGTCCTATAG.2	-3.76728	-1.9633	red
	CTCACTGGTGGATTTC.2	-4.99777	-1.61747	red
	CTCAGGGAGCGCCTTG.2	-10.5986	1.69167	red
	CTCAGGGTCAGCTGAT.2	-11.0486	1.60841	red
	CTCAGGGTCCTTCACG.2	-5.98223	-1.21399	red
	CTCAGTCCAGCAGTAG.2	-10.6818	1.58604	red
	CTCATCGGTCGTATGT.2	0.509849	-1.78588	red
	CTCATGCCAAGGTTGG.2	0.38324	-5.38714	red
	CTCATGCTCGAGCCTG.2	-10.7781	1.92186	red
	CTCATGCTCTTGGCTC.2	-8.76332	0.230635	red
	CTCATTAAGGAAAGGT.2	-10.7591	1.75236	red
	CTCATTACAATGCTCA.2	-10.5946	1.56321	red
	CTCATTAGTAACGATA.2	-9.9986	0.94991	red
	CTCATTAGTGAATAAC.2	-1.15909	-2.10378	red
	CTCATTATCTGCCTGT.2	0.698437	-5.15112	red
	CTCCAACAGCTCTATG.2	-8.9284	0.493631	red
	CTCCAACGTAAGATAC.2	-6.0024	-0.847941	red
	CTCCAACTCACCGCTT.2	-5.0725	-1.91251	red
	CTCCAACTCTGCGGAC.2	-5.9754	-0.82151	red
	CTCCACACAGGCCCTA.2	-3.83464	-1.98448	red
	CTCCACATCGTCCTCA.2	-1.92243	-1.5524	red
	CTCCATGGTCCACATA.2	-0.610611	-2.92303	red
	CTCCTCCTCGGAGTGA.2	-0.538796	-2.59757	red
	CTCCTCCTCTAGATCG.2	0.270774	-5.5646	red
	CTCCTTTCACGTCATA.2	-0.0723127	-3.72374	red
	CTCCTTTTCTCCGAGG.2	-5.73522	-1.38413	red
	CTCTGGTCATTGCCTC.2	-6.53965	-0.761851	red
	CTCTGGTGTTCCTTGC.2	0.241971	-5.39019	red
	CTGAGCGCACACTGGC.2	-8.97089	0.529455	red
	CTGAGCGGTACGTGTT.2	-10.2708	1.43924	red
	CTGATCCGTTCTCACC.2	-5.7902	-1.54156	red
	CTGATCCTCAAGAGGC.2	-8.92216	0.315833	red
	CTGCAGGCAAGCGCTC.2	-8.0635	0.207736	red
	CTGCCATCACAATGTC.2	-5.51014	-1.59812	red
	CTGCCATGTGAGATCG.2	-3.30108	-1.71467	red
	CTGCCATGTTATAGAG.2	0.465479	-5.30854	red
	CTGCCTAAGGTCATAA.2	-3.74005	-2.01082	red
	CTGCCTATCCGTGCGA.2	-10.8163	2.10322	red
	CTGCTCACACAAGCAG.2	0.434975	-5.11929	red
	CTGCTCAGTACGCTTA.2	0.78063	-5.40526	red
	CTGCTCATCTCATGCC.2	-9.82113	0.844652	red
	CTGGCAGAGTACTCGT.2	-6.10851	-2.06784	red
	CTGGCAGCATGCAGGA.2	-10.7778	1.86026	red
	CTGGTCTAGAGTATAC.2	-10.8494	1.75808	red
	CTGTACCAGCATTGTC.2	0.388542	-5.43137	red
	CTGTAGACACCGCTGA.2	-11.0023	2.00239	red
	CTGTAGATCAGTGCGC.2	-10.6361	1.88318	red
	CTGTATTCAGATTAAG.2	-5.87112	-1.08953	red
	CTGTATTTCTAGGAAA.2	-5.50254	-1.19359	red
	CTGTGAACAGCTGAGA.2	-10.5899	1.96013	red
	CTGTGAACAGTATTCG.2	-5.85925	-1.05434	red
	CTGTGAAGTGCCCGTA.2	-0.0769026	-4.0051	red
	CTTAGGACAGGGATAC.2	-8.87667	0.471064	red
	CTTAGGATCACTGTTT.2	-10.7321	1.73702	red
	CTTCAATAGCGTGCTC.2	-8.75617	0.277033	red
	CTTCAATGTAGGCAGT.2	-7.92663	0.218675	red
	CTTCCTTCATGCCGCA.2	-5.16278	-1.36011	red
	CTTCCTTTCGAAGCAG.2	0.126154	-4.03643	red
	CTTCGGTAGACATATG.2	-10.6011	1.98402	red
	CTTGAGAAGAGCATCG.2	-10.7796	1.7977	red
	CTTGAGACAAGCGCTC.2	-10.8892	1.53128	red
	CTTGAGATCGGCTCTT.2	-6.56743	-0.798295	red
	CTTGAGATCGTTTACT.2	-10.8471	1.63567	red
	CTTGATTTCGGCTGTG.2	-4.81081	-1.90201	red
	CTTTCAATCGAGTCCG.2	-8.48649	0.323324	red
	CTTTCAATCGCAGATT.2	-8.4276	0.433545	red
	GAAACCTCAAGCTACT.2	-7.34518	0.0329413	red
	GAAACCTGTTTAGTCG.2	-10.169	1.00756	red
	GAAACCTTCCTTCACG.2	-5.30179	-1.79272	red
	GAAATGATCATTGTTC.2	-7.81129	-0.342032	red
	GAACACTAGGGTTTCT.2	-5.70205	-1.38432	red
	GAACACTCATATACCG.2	-3.73543	-2.17239	red
	GAACGTTCATGGTGGA.2	0.497215	-5.42069	red
	GAACGTTTCGAGCTGC.2	-10.7544	1.77968	red
	GAACTGTGTCGCTGCA.2	-5.99999	-1.30551	red
	GAAGCGATCACTGGGC.2	-11.0205	1.70066	red
	GAAGGACTCCGCGATG.2	-11.2205	1.94938	red
	GAAGGGTTCAAGAGGC.2	-9.96287	1.02771	red
	GAAGGGTTCCGGCTTT.2	-6.77357	-0.728932	red
	GAAGTAAAGTGTTGTC.2	-4.79209	-1.10969	red
	GACACGCAGGGTGGGA.2	-9.97204	1.0352	red
	GACCAATAGAAAGTCT.2	-9.39966	0.693472	red
	GACCAATCAATATCCG.2	-10.9261	1.75048	red
	GACCCAGTCATGAGGG.2	-10.4087	1.82122	red
	GACCGTGCAGTGACCC.2	-10.7697	2.10415	red
	GACCTTCAGGCCTTCG.2	0.511848	-5.12507	red
	GACCTTCGTGAGTGAC.2	-5.8739	-1.06861	red
	GACGTTATCACTCTTA.2	-10.8986	1.65709	red
	GACTATGAGTGATAGT.2	-3.8234	-2.53386	red
	GACTATGTCGTTCCCA.2	-8.13127	0.186975	red
	GACTCTCCAACCTAAC.2	0.718701	-4.98203	red
	GACTGATAGATGCAGC.2	-10.7667	1.63172	red
	GACTGATCATGCGTGC.2	-10.3331	1.09405	red
	GACTGATCATTCTTCA.2	-0.0336534	-3.86406	red
	GACTGATTCCGCCTAT.2	-7.43165	-0.517075	red
	GACTGATTCCTACCAC.2	-10.6804	2.13226	red
	GACTTCCCATCTGCGG.2	-10.6417	1.37533	red
	GAGAAATGTACGATCT.2	-0.507598	-2.84784	red
	GAGAAATGTACTCGAT.2	-6.80898	-0.591285	red
	GAGACCCTCTGTGCGG.2	-9.86645	1.07293	red
	GAGACTTAGCAATTAG.2	-10.7534	1.97568	red
	GAGAGGTGTAATGCGG.2	-10.6457	1.78665	red
	GAGAGGTTCCGCTAGG.2	-10.2458	1.22645	red
	GAGCCTGCATGAGGGT.2	0.391189	-5.37071	red
	GAGCCTGTCCGAAATC.2	0.0728949	-5.03603	red
	GAGCCTGTCGTAACTG.2	-3.67331	-2.23668	red
	GAGCTGCGTCGTACTA.2	-10.9104	2.03548	red
	GAGGCAAGTTAGCGGA.2	-10.6104	1.6004	red
	GAGGGATCAGTTGTTG.2	-10.5775	1.60699	red
	GAGGGATTCCCAGCGA.2	-5.83083	-1.49667	red
	GAGGGTATCCGCTGTT.2	-10.5264	1.89223	red
	GAGTCATGTGTTTCTT.2	-10.8389	1.58417	red
	GAGTCTAAGTGGTTGG.2	-10.8559	1.64432	red
	GAGTCTAGTCCGTACG.2	-9.70941	0.9911	red
	GAGTGAGGTAGCTGTT.2	-6.995	-1.10101	red
	GAGTGAGGTAGGTAGC.2	-10.5179	1.64373	red
	GAGTGTTTCCGGCTTT.2	-10.6603	1.67056	red
	GAGTTACAGCCACTCG.2	-10.6871	1.64911	red
	GAGTTACTCAGCTCTC.2	-8.68008	0.323767	red
	GAGTTTGGTTCTCTAT.2	-10.5695	1.67633	red
	GAGTTTGTCGTAGCTA.2	-4.56245	-1.92922	red
	GATAGAACAATAGGGC.2	-10.7556	1.75685	red
	GATAGAATCCTTATAC.2	0.318414	-5.29911	red
	GATCACACATATCTGG.2	-7.90407	0.227376	red
	GATCATGTCCCGAGAC.2	-1.39086	-1.74184	red
	GATCCCTAGTAATCCC.2	-4.49311	-1.24576	red
	GATGAGGCAGAGAAAG.2	-10.4495	2.22844	red
	GATGAGGCAGCACGAA.2	-10.9706	1.89532	red
	GATGATCAGTTCCTGA.2	-7.55232	-0.0398164	red
	GATGATCTCTATTCGT.2	-8.52516	0.0873205	red
	GATGCTAAGACAACTA.2	-4.39646	-1.66048	red
	GATGGAGAGCATGCAG.2	-8.34906	0.189458	red
	GATGGAGAGCGACATG.2	-10.5837	1.40263	red
	GATGGAGAGGTCACCC.2	-10.9271	1.96345	red
	GATGGAGTCATCCTGC.2	-10.281	1.18776	red
	GATGGAGTCATTGGTG.2	-8.65447	0.46005	red
	GATGGAGTCTTTCCAA.2	-10.8305	1.83902	red
	GATGTTGAGAATCGAT.2	-7.43669	-0.17008	red
	GATTCGAAGAGTCTTC.2	-5.94204	-1.08706	red
	GATTCGACAGTGGCTC.2	-8.28042	0.201653	red
	GATTGGTTCATTTACC.2	-5.99956	-1.24169	red
	GATTTCTAGGATTACA.2	-10.62	1.70786	red
	GCAACCGCACACTTAG.2	-10.8457	1.8244	red
	GCACGGTAGACAGCGT.2	-5.84857	-1.68046	red
	GCACGTGGTTGATCGT.2	-4.92824	-1.67344	red
	GCACGTGTCTTAGCAG.2	-10.5524	1.57896	red
	GCAGCCACACCTGCAG.2	-9.8212	0.904823	red
	GCAGCCACAGCTCCTT.2	-3.81787	-2.00757	red
	GCAGCCAGTACCTAAC.2	-10.7101	1.88595	red
	GCAGCTGAGAAAGTCT.2	-5.89855	-1.17825	red
	GCAGCTGGTGCTGATT.2	-3.71521	-2.23385	red
	GCAGCTGGTTAGGCCC.2	-10.9519	2.1537	red
	GCAGCTGTCAACCCGG.2	-0.877106	-2.14978	red
	GCAGGCTGTCAGACTT.2	-6.3322	-1.31813	red
	GCATCGGAGCGCTGCT.2	-0.205224	-3.24124	red
	GCATCGGGTGATTAGA.2	-4.52525	-1.1924	red
	GCATCTCAGGCATCTT.2	-6.76833	-0.712299	red
	GCATTAGAGGCGTTGA.2	-10.8882	1.83218	red
	GCATTAGGTGGAACCA.2	-8.10986	0.317006	red
	GCCAACGGTGTCTCCT.2	-4.35473	-1.87978	red
	GCCAACGTCGCAAGAG.2	-6.30582	-1.34551	red
	GCCAACGTCGGTAAGG.2	-10.5694	1.9157	red
	GCCAGTGGTATGTCCA.2	-6.78918	-1.25286	red
	GCCATTCCATTCAGGT.2	-11.0439	1.7309	red
	GCCATTCGTAACGATA.2	-10.0314	1.15186	red
	GCCCAGAAGCTCTATG.2	-6.81562	-0.415125	red
	GCCCAGAGTTTCTATC.2	-7.33055	-0.192015	red
	GCCCGAAGTACGAGTG.2	-4.75035	-1.09517	red
	GCCGATGCAGAGATTA.2	-3.6631	-2.03736	red
	GCCGTGAAGGATGAGA.2	-4.93818	-1.41517	red
	GCCGTGAGTACGATGG.2	0.645082	-7.93925	red
	GCGAGAAGTGTGAGCA.2	-10.743	1.8552	red
	GCGATCGCATACCACA.2	-10.7112	1.73756	red
	GCGGAAATCGACACCG.2	-4.15851	-1.29794	red
	GCGGATCCAACTTGGT.2	-10.693	1.68874	red
	GCGTGCAGTCCAACGC.2	-10.2722	1.33123	red
	GCGTGCATCAAGAAAC.2	-4.00781	-1.48501	red
	GCGTGCATCATCACTT.2	-10.3697	1.31117	red
	GCGTTTCAGAAACACT.2	-6.28374	-0.840193	red
	GCGTTTCCATACATCG.2	-5.3276	-1.85506	red
	GCGTTTCTCATTTGTC.2	-10.2475	1.24037	red
	GCTACCTAGAGTTGCG.2	-5.1222	-1.4689	red
	GCTCAAACAGATAAAC.2	-10.5422	1.4642	red
	GCTGCAGCAGAGACTG.2	-4.01667	-1.818	red
	GCTGGGTCATGTACGT.2	-10.7218	1.52223	red
	GCTGGGTGTTCGGTAT.2	0.477096	-4.94687	red
	GCTTCACAGATGGGCT.2	-7.78605	-0.0450676	red
	GCTTGGGCAGCGACCT.2	-10.2077	1.28526	red
	GCTTGGGCATGTGCTA.2	-0.10856	-3.42332	red
	GCTTGGGTCCACCTCA.2	-10.7224	1.8824	red
	GCTTTCGTCTCAATCT.2	-10.7161	1.84875	red
	GGAACCCCATTGACCA.2	0.283019	-5.22758	red
	GGAATCTCAACAGCCC.2	-3.85888	-2.74575	red
	GGACGTCAGGGTGAGG.2	-10.785	1.64648	red
	GGACGTCGTAATCAGA.2	-6.44272	-1.05598	red
	GGACGTCTCATCTGTT.2	-3.79019	-2.2694	red
	GGAGAACTCTTTCCAA.2	-11.0772	2.26076	red
	GGAGATGTCTAATTCC.2	-9.00742	0.101126	red
	GGAGCAACACCTCAGG.2	-11.0122	1.87184	red
	GGAGCAATCACCATGA.2	-4.52757	-1.33533	red
	GGAGGTAAGACGAAGA.2	0.525275	-5.24494	red
	GGAGGTAAGAGCTGAC.2	-8.7004	0.435919	red
	GGATCTATCCCTGGTT.2	-7.80836	-0.349881	red
	GGATGTTTCGCCAGTG.2	0.687957	-5.25279	red
	GGATGTTTCGTGCATA.2	0.00209457	-4.26664	red
	GGCACGTTCTTAATCC.2	0.725152	-5.30993	red
	GGCGTCAAGAAACACT.2	0.213711	-4.83206	red
	GGCTGTGGTGGTCTAT.2	-7.53267	-0.218313	red
	GGCTGTGTCCGTTTCG.2	-10.7971	1.92712	red
	GGCTTGGCACGTCGTG.2	0.506208	-4.67983	red
	GGCTTTCCAAGAGTTA.2	-8.39493	-0.0969951	red
	GGGAAGTAGACCAAGC.2	-10.7456	1.65751	red
	GGGACAAAGGTACCTT.2	-10.7879	1.78042	red
	GGGACCTAGACTTCCA.2	-10.6591	1.58268	red
	GGGACCTGTAGATGTA.2	-7.38405	-0.231162	red
	GGGACTCAGCACTCAT.2	-10.7613	1.79222	red
	GGGACTCCACCTCTGT.2	1.09796	-5.48029	red
	GGGACTCCAGGTCAGA.2	-10.5186	1.64575	red
	GGGACTCGTTTCCCAC.2	0.794304	-5.10637	red
	GGGAGATAGGGCCCTT.2	-9.83128	0.854599	red
	GGGATCCAGTCTAGAA.2	-10.8136	1.91452	red
	GGGATCCTCCTATTTG.2	0.471762	-5.37251	red
	GGGATGAAGATTGGGC.2	-10.6754	1.92079	red
	GGGCGTTAGAACTCCT.2	-10.768	1.98795	red
	GGGCGTTCAATAGTCC.2	-6.70966	-0.622894	red
	GGGCGTTGTTCTATCT.2	-10.7825	1.79825	red
	GGGCTACCATGATCTG.2	-5.84332	-0.673703	red
	GGGCTACTCGCGTGAC.2	-3.71726	-1.99824	red
	GGGCTCACACTTTATC.2	0.601782	-5.32363	red
	GGGTAGAAGGCATCTT.2	-5.90258	-1.18013	red
	GGGTATTCACTACGGC.2	-10.9408	1.71408	red
	GGGTCTGGTTTGCCGG.2	-10.8132	1.74863	red
	GGGTCTGTCAAGCTTG.2	-10.5626	1.66046	red
	GGGTGAACATTGAGGG.2	-1.14181	-1.80808	red
	GGGTGTCCAGATCCTA.2	-7.99406	0.0306697	red
	GGGTTATAGAAGTATC.2	-7.94578	0.155058	red
	GGGTTATAGGGAGGTG.2	-10.7683	1.68539	red
	GGTAGAGAGACGCTCC.2	-7.6819	-0.0431234	red
	GGTAGAGCAAAGCACG.2	-4.81634	-1.29974	red
	GGTAGAGGTGGATCAG.2	-10.9476	1.72668	red
	GGTCACGTCACCCTGT.2	-8.04017	0.052752	red
	GGTCTGGTCATGGTAC.2	-10.6218	1.52709	red
	GGTGAAGAGACTGTTC.2	-10.0417	1.13191	red
	GGTGGCTAGATGATTG.2	-3.035	-1.74255	red
	GGTGGCTCAGAGATGC.2	-5.78618	-1.40568	red
	GGTGGCTGTTCTCGTC.2	-0.378245	-3.66073	red
	GGTGTCGTCAGCTTGA.2	-11.026	2.20641	red
	GGTTAACAGTAACGAT.2	-0.226096	-3.80483	red
	GGTTCTCCAACAAGAT.2	-3.2301	-1.67031	red
	GGTTCTCCAAGAGTAT.2	-11.024	2.15592	red
	GGTTCTCCACTAGGCC.2	-2.93044	-1.26397	red
	GGTTGTAAGGTGATCG.2	0.438505	-5.21595	red
	GGTTGTAGTCCTGGGT.2	-0.318283	-3.61537	red
	GGTTGTATCCGCTGTT.2	-9.84141	1.17556	red
	GGTTGTATCGCAAGAG.2	-10.1956	1.43732	red
	GTAACACAGCCGTCGT.2	-5.47223	-2.09717	red
	GTAACACCATGGAACG.2	-2.95545	-1.66883	red
	GTAACACTCGGCCCAA.2	-5.77866	-1.47812	red
	GTAACCAAGTATGGCG.2	-10.7	1.59632	red
	GTAACCACACGATAGG.2	-6.28462	-1.23018	red
	GTAACCACACGTAGTT.2	-10.4989	1.79926	red
	GTAAGTCGTTGATGTC.2	-2.05744	-1.91317	red
	GTAAGTCTCCGATGTA.2	-8.32071	0.315678	red
	GTAATCGTCTCTAGGA.2	-10.6635	1.89759	red
	GTAATGCAGTATAGGT.2	-7.36265	-0.249171	red
	GTAATGCCATGGAGAC.2	-7.37232	-0.154288	red
	GTAATGCTCCACCTGT.2	-10.6436	1.63604	red
	GTACAGTAGGCCGCTT.2	0.62005	-5.34915	red
	GTAGAAACACTTGAAC.2	-8.32584	0.283717	red
	GTAGAAAGTGACATCT.2	-10.6087	1.80863	red
	GTAGAAATCAAGAATG.2	-10.5653	1.69147	red
	GTAGGAGAGACGAAGA.2	-10.7903	1.80381	red
	GTAGGAGAGTCACGCC.2	-10.1599	1.49334	red
	GTAGGTTGTACGTGAG.2	-10.644	1.78011	red
	GTAGTACGTGTGTGGA.2	-10.9791	1.92128	red
	GTATTGGGTGGATCAG.2	-10.5713	1.6577	red
	GTATTTCTCCCTCTTT.2	-3.7366	-2.15306	red
	GTCAAACGTTGGAGAC.2	-4.99309	-1.57479	red
	GTCAAGTTCCATTCGC.2	-8.7702	0.167706	red
	GTCACGGCATTGCTGA.2	-4.93447	-1.39425	red
	GTCACGGGTGCTATTG.2	-8.75255	0.300147	red
	GTCACTCGTACAAGTA.2	-4.26862	-1.80996	red
	GTCATCCCACCAGCCA.2	-6.8362	-0.867115	red
	GTCATGAAGTAGTCTC.2	-10.6185	1.87571	red
	GTCATGACAACACAGG.2	-8.82545	0.691321	red
	GTCATGACACCTATCC.2	0.373462	-5.30408	red
	GTCATTTAGAAGAACG.2	-6.29261	-0.874773	red
	GTCATTTTCAGCCTTC.2	0.86995	-5.91878	red
	GTCCACTCAGTTAGAA.2	-6.1134	-0.976701	red
	GTCCTCAAGGAGCTGT.2	-8.51647	0.281883	red
	GTCGAATCACAAATAG.2	-3.22678	-1.68309	red
	GTCGAATTCAAGTCGT.2	-6.2642	-0.775821	red
	GTCGCGATCCTTTAGT.2	-10.8054	1.98548	red
	GTCGTAAAGAGCAGAA.2	-10.3831	1.46898	red
	GTCGTAACAATCCTTT.2	-10.7947	2.11465	red
	GTCGTAATCCAGTTCC.2	-8.19854	0.00476796	red
	GTCGTTCAGGTACAGC.2	-9.15355	0.843982	red
	GTCGTTCCAGTAGATA.2	-3.77716	-2.0744	red
	GTCGTTCCATGATGCT.2	-10.7496	2.27135	red
	GTCTACCCAGCTTCCT.2	0.255668	-5.30217	red
	GTCTACCTCCCTATTA.2	-5.45485	-1.44661	red
	GTCTAGAAGCGATGCA.2	-4.97286	-1.60644	red
	GTCTAGACAGGTGACA.2	-7.57458	-0.0325751	red
	GTCTAGAGTGTTTCTT.2	-4.47547	-1.15746	red
	GTCTCACAGGTAAAGG.2	-0.298121	-3.56065	red
	GTCTCACGTCGAGTGA.2	-10.7234	1.75575	red
	GTCTCACTCCGATTAG.2	-7.82612	0.141027	red
	GTCTCACTCTCACCCA.2	-8.38671	0.0645535	red
	GTCTGTCCACAACATC.2	-6.31914	-0.897853	red
	GTCTGTCCAGAGTCTT.2	-10.5351	1.98413	red
	GTCTGTCTCATACGGT.2	-7.14169	-0.54666	red
	GTCTTTATCTCCGAAA.2	-3.77225	-1.91196	red
	GTGACGCCACAGCGCT.2	-4.80824	-1.29155	red
	GTGAGCCCATACGCAT.2	-10.4681	2.27312	red
	GTGAGCCTCATGGGAG.2	-9.38657	0.69439	red
	GTGAGTTAGAGTTGCG.2	-10.9936	1.66207	red
	GTGAGTTAGTCACACT.2	-8.72509	0.262079	red
	GTGATGTCAACGTTAC.2	-8.93585	0.196707	red
	GTGCACGCAATTAGGA.2	-10.7971	1.78239	red
	GTGCACGCACTTCAAG.2	-10.5051	2.05712	red
	GTGCTGGCACAACGCC.2	0.293666	-5.31875	red
	GTGCTGGCACTATCGA.2	-10.8408	1.71859	red
	GTGCTGGGTCTGGTTA.2	-4.056	-1.99669	red
	GTGCTGGGTTAGGAGC.2	-10.6256	1.86291	red
	GTGCTTCCAGCAGTTT.2	-3.82577	-2.81403	red
	GTGCTTCGTGTTCATG.2	0.95135	-1.60054	red
	GTGCTTCTCAACTTTC.2	-10.1277	1.0224	red
	GTGGAAGAGTATAGGT.2	-10.7021	1.56948	red
	GTGGCGTTCGAAGGAC.2	-10.8169	1.67831	red
	GTGGGAACAGAATGTA.2	-9.80461	0.824137	red
	GTGGTTAAGTGTCATC.2	-5.35033	-1.21776	red
	GTGTAACAGTCATGCT.2	-8.04726	-0.210945	red
	GTGTAACCAAGAGTGC.2	-10.8371	1.90894	red
	GTGTAACGTAGACAGC.2	-10.6797	1.70922	red
	GTGTAACGTCTGATCA.2	-9.42358	0.648943	red
	GTGTAACTCCTTCGAC.2	0.749376	-5.52006	red
	GTGTGATGTACGATCT.2	-10.6844	1.9593	red
	GTGTTCCAGACCAACG.2	-10.9807	1.83842	red
	GTTACGAGTCACAGTT.2	0.416019	-5.35108	red
	GTTAGACTCTTTCGAT.2	0.341454	-5.24182	red
	GTTAGTGCAAAGCTAA.2	-10.4525	1.50156	red
	GTTAGTGGTGCAAGAC.2	-9.10297	0.383485	red
	GTTAGTGTCCTGATAG.2	-9.32921	0.409908	red
	GTTATGGAGGTCCCTG.2	-1.39043	-2.06074	red
	GTTCATTCACTATCGA.2	-7.85301	0.157825	red
	GTTCCGTCACTAGGCC.2	-2.95525	-1.56916	red
	GTTCGCTCACCCAAGC.2	-3.78508	-2.10675	red
	GTTCTATCAGGTACGA.2	-8.36809	0.0500785	red
	GTTGAACAGGATATGT.2	-3.25044	-3.25896	red
	GTTGCTCAGAAACTGT.2	-10.5992	1.72912	red
	GTTGCTCCAGAACGCA.2	-8.09937	-0.0278507	red
	GTTGCTCCATAGCTGT.2	-10.9048	1.73794	red
	GTTGCTCTCTGAACGT.2	-6.18092	-1.04324	red
	GTTGTAGAGCGTATGG.2	-10.6929	1.86665	red
	GTTGTAGGTCCATCTC.2	-5.47533	-1.5583	red
	GTTGTAGTCATTGTTC.2	-10.7322	1.93645	red
	GTTTACTGTTGCACGC.2	-6.92965	-1.01195	red
	GTTTGGAAGCGACAGT.2	-4.78702	-1.25205	red
	GTTTGGAGTGGTACAG.2	-10.2791	1.29035	red
	GTTTGGATCGCTCATC.2	-0.0507479	-2.53456	red
	TAACACGCAACTAGAA.2	0.848645	-5.85244	red
	TAACACGGTGTTCCTC.2	-0.244239	-2.90444	red
	TAACACGTCATGAGAA.2	-10.9636	2.18295	red
	TAACGACTCATAGACC.2	-8.47164	0.205552	red
	TAACTTCTCTGCAGCG.2	-10.7003	1.59847	red
	TAAGTCGCATCGCTCT.2	-6.26013	-0.785279	red
	TAAGTCGTCGCTTACC.2	-0.154475	-3.4451	red
	TAATCTCCAGGGCTTC.2	-7.32533	-0.18552	red
	TAATCTCGTCGTTCAA.2	-9.90747	0.966623	red
	TAATCTCTCTTGCGCT.2	-9.3947	0.770576	red
	TAATTCCAGAGCATTA.2	-10.8956	1.75453	red
	TAATTCCCAGGCAATG.2	-8.2046	-0.0646673	red
	TAATTCCTCTGTCAGA.2	0.209809	-4.4367	red
	TACAACGGTCCAAAGG.2	-6.47179	-1.10178	red
	TACACCCCAATAGTCC.2	-0.581636	-2.63016	red
	TACACCCCATGACTCA.2	-10.6871	2.00403	red
	TACAGGTGTAGTATAG.2	-10.6732	1.68438	red
	TACAGGTGTCTTGTCC.2	-4.85854	-2.04953	red
	TACATTCCACGCACCA.2	0.525438	-5.32446	red
	TACATTCCATGGGTTT.2	-10.968	1.95229	red
	TACCCGTGTATCGGTT.2	-10.6561	1.66928	red
	TACCGGGCATACTGAC.2	-10.8125	1.68072	red
	TACCGGGCATATGGCT.2	-10.8894	1.89765	red
	TACCGGGTCTGGGTCG.2	-5.41939	-1.28115	red
	TACCTCGCATCGAACT.2	-4.51346	-1.72077	red
	TACCTGCAGCCTGACC.2	0.19421	-5.60803	red
	TACCTGCGTACTAGCT.2	-5.31841	-1.5036	red
	TACGCTCAGGCACCAA.2	-6.92634	-0.561549	red
	TACGCTCCAGACCTAT.2	-10.637	1.64255	red
	TACGCTCCATGATCTG.2	-4.79447	-1.14857	red
	TACGCTCTCAAGAGTA.2	-4.7162	-1.51797	red
	TACGGTACACAACATC.2	-8.5399	0.145841	red
	TACGGTAGTTACGATC.2	0.446002	-5.16232	red
	TACGTCCCAAGACGAC.2	-4.88936	-2.16044	red
	TACTGCCTCTTTGCTA.2	0.751912	-5.68455	red
	TACTTACTCCTCACCA.2	-4.77955	-1.77611	red
	TACTTCAAGACCAGAC.2	-3.46191	-1.60307	red
	TACTTCAAGGCGTTAG.2	-10.8422	1.80408	red
	TACTTCAAGTGTAGAT.2	-10.861	1.58563	red
	TACTTGTAGAGCCGAT.2	-10.9032	2.15243	red
	TAGACCAAGTTCCGGC.2	-10.6931	2.19769	red
	TAGACTGAGTACGTCT.2	-3.83785	-2.1083	red
	TAGACTGCAAATCAGA.2	-10.8651	1.91533	red
	TAGCACAAGAGTTGAT.2	0.510876	-5.21429	red
	TAGCACAAGGCTTAAA.2	-9.38983	0.80979	red
	TAGCACACACACGGAA.2	-7.97967	-0.229889	red
	TAGCACATCCGCAAAT.2	-6.2343	-0.781915	red
	TAGGGTTAGTAGGTTA.2	-10.2474	1.33228	red
	TAGGGTTCATATACCG.2	-10.9281	1.53721	red
	TAGGTACCAGTCAGCC.2	-10.639	1.77958	red
	TAGGTTGGTCCATCTC.2	-6.26824	-0.794119	red
	TAGGTTGTCAGCTTGA.2	-10.4469	1.46167	red
	TAGGTTGTCATTCTTG.2	-7.85008	-0.246923	red
	TATACCTAGCCTCAGC.2	-10.7727	1.6917	red
	TATACCTCACCGTACG.2	-6.55839	-1.27343	red
	TATACCTCATACAGGG.2	-7.99891	-0.244134	red
	TATATCCAGTTGGGAC.2	-6.27939	-0.850132	red
	TATATCCGTGTCTTCC.2	-4.88636	-2.10737	red
	TATATCCTCACCTTAT.2	-7.56707	-0.342705	red
	TATCGCCCAAACTAGA.2	-8.24127	0.385668	red
	TATCGCCGTGCAACAG.2	-11.0515	2.01347	red
	TATCTGTCAAACACCT.2	-8.7829	0.641212	red
	TATCTGTTCCGCGAGT.2	-10.7679	1.78045	red
	TATCTGTTCCTCTAAT.2	0.823504	-5.5464	red
	TATCTTGTCATGACAC.2	-2.78846	-1.75853	red
	TATGTTCAGTAAACGT.2	-6.00496	-1.26458	red
	TATTCCAAGCACAAAT.2	-9.17132	0.796555	red
	TATTCCAGTCATCCGG.2	-4.66429	-1.46341	red
	TATTGCTCAAATGCTC.2	-9.0329	0.517197	red
	TATTGCTGTGGCAACA.2	-10.5879	1.383	red
	TATTGGGCACTGTTCC.2	-10.6944	1.54737	red
	TATTGGGTCCGCTGTT.2	-6.0495	-1.35382	red
	TCAAGACCACCAAATC.2	-10.5687	1.45238	red
	TCAAGACCAGTGGCTC.2	-10.8237	1.98642	red
	TCAAGCACAAGTTCGT.2	-10.3113	1.37764	red
	TCAAGCACATGACAAA.2	2.16772	-1.45001	red
	TCAAGTGGTCACGCTG.2	-5.85673	-1.07148	red
	TCAATCTAGGTGCCAA.2	-6.2396	-1.10054	red
	TCAATCTGTAACATGA.2	0.251074	-5.2396	red
	TCACACCTCTGTGTGA.2	-10.8895	1.71724	red
	TCACGCTAGTCTCTGA.2	-9.92424	1.00639	red
	TCACGGGCAAATACAG.2	-10.5302	1.80882	red
	TCACTATAGAGAATCT.2	-5.63264	-1.64049	red
	TCACTCGCATTCATCT.2	-3.7498	-1.9957	red
	TCACTCGGTATTTCGG.2	-10.6372	1.6367	red
	TCACTCGGTTATTCCT.2	-10.7657	1.77587	red
	TCAGCAACATCAGTGT.2	-10.6436	1.61789	red
	TCAGCAAGTCGAAGCA.2	-8.70666	0.336601	red
	TCAGGGCAGTCCCAAT.2	0.653707	-5.50489	red
	TCAGGGCTCTGCACCT.2	-9.38138	0.782038	red
[truncated: 2,418 more rows]

## Sheet: Figure 4
	b
	Time (day)	CCR2-RFP+CCR4-mNG-			CCR2-RFP+CCR4-mNG+			CCR2-RFP-CCR4-mNG+
	0	0.06	0.04	0.04	0.09	0.08	0.1	2.9	2.4	2.7
	1	0.52	0.67	0.49	0.15	0.17	0.19	2.7	2.8	3
	2	0.34	0.38	0.41	0.36	0.39	0.41	3.3	3.1	2.9
	3	0.38	0.29	0.31	1.62	1.23	1.44	3.2	3.5	3.7
	c
		ILC2-Lung			ILC2-Gut
	Lung	0.034	0.045	0.029	0.0042	0.0031	0.0026
	Gut	0.074	0.089	0.091	0.061	0.087	0.093
	d
	Time (day)	Lung			Gut
	1	0.052	0.041	0.038	0.003	0.007	0.008
	2	0.08	0.098	0.106	0.038	0.031	0.028
	3	0.075	0.082	0.089	0.11	0.098	0.086
	e
		Day 1			Day 2			Day 3
	ILC2-Lung	95.8	94.2	97.5	92.6	95.1	93.8	96.1	94.7	97.8
	ILC2-Gut	1	1.5	1.9	13.5	12.1	10.9	26.3	20.9	24.9
	g
		ILC2-Lung			ILC2-Gut			ILC2-BM
	Ccr2-Cre	0.86	0.71	0.92	1.4	1.2	1.7	0.2	0.1	0.16
	Ccr2-Cre;iDTR	0.03	0.05	0.07	0.05	0.09	0.03	0.22	0.15	0.17
	h
	Time (day)	Lung			Gut
	0	0.03	0.05	0.07	0.05	0.09	0.03
	1	1.2	1.4	1.1	0.4	0.3	0.5
	3	0.85	0.73	0.61	0.58	0.69	0.81
	6	0.22	0.36	0.25	0.87	0.76	0.91

## Sheet: Figure 5
	a
		Ccr2+/+			Ccr2-/-
	Ctrl	0.36	0.42	0.29	0.27	0.35	0.19
	+IL-33-ST2+ILC2	1	0.75	0.91	0.44	0.37	0.16
	+IL-25-ST2+ILC2	0.3	0.35	0.29	0.18	0.13	0.08
	+IL-25-ST2-ILC2	0.07	0.09	0.11	0.02	0.03	0.01
	b
		Ccr2+/+			Ccr2-/-
	Ctrl-ST2+ILC2	0.24	0.32	0.21	0.12	0.21	0.19
	Ctrl-ST2-ILC2	0.51	0.67	0.88	0.84	0.56	0.71
	+IL-33-ST2+ILC2	2.3	1.9	1.5	0.3	0.6	0.4
	+IL-33-ST2-ILC2	6.8	5.2	4.3	1.4	1.6	1.8
	+IL-25-ST2+ILC2	1.19	1.26	1.38	0.69	0.75	0.59
	+IL-25-ST2-ILC2	7.79	8.12	7.15	6.58	5.43	6.09
	c
		Ccr2+/+			Ccr2-/-
	Ctrl-ILC2P	0.1	0.15	0.18	0.16	0.18	0.25
	Ctrl-ILC2	0.009	0.01	0.008	0.011	0.009	0.012
	+IL-25-ILC2P	0.05	0.062	0.047	0.12	0.15	0.08
	+IL-25-ILC2	0.07	0.08	0.062	0.21	0.31	0.35
	+IL-33-ILC2P	0.01	0.02	0.015	0.02	0.024	0.019
	+IL-33-ILC2	0.31	0.27	0.33	0.58	0.64	0.52
	d
		Ccr2+/+			Ccr2-/-
	BM	0.25	0.31	0.19	0.52	0.59	0.68
	Lung	0.13	0.21	0.18	0.04	0.05	0.07
	Gut	0.22	0.17	0.25	0.06	0.09	0.07
	f
		Ccr4+/+			Ccr4-/-
	Ctrl	0.23	0.25	0.45	0.49	0.34	0.45
	+IL-33-ST2+ILC2	0.83	1.09	0.76	0.64	0.86	0.67
	+IL-25-ST2+ILC2	0.35	0.29	0.41	0.36	0.44	0.32
	+IL-25-ST2-ILC2	0.06	0.03	0.05	0.19	0.29	0.24

## Sheet: Figure 6
	b
	Time	Lung			Gut
	P1	0.001	0.002	0.0005	0.0002	0.001	0.002
	P5	0.003	0.005	0.01	0.003	0.002	0.004
	P7	0.26	0.18	0.23	0.005	0.03	0.009
	P10	0.69	0.84	0.92	0.06	0.08	0.05
	P15	0.41	0.32	0.58	0.29	0.28	0.39
	P20	0.54	0.38	0.41	0.96	1.03	0.84
	g
		IL-4								IL-13
		Ctrl			HDM					Ctrl			HDM
	Lung-P15	68.2	42.1	55.5	119.8	139.4	127.1		Lung-P15	78	89.9	90.1	346.4	226.3	332.2
	Gut-P15	58.6	66.8	36.2	112.1	133.4	132.7		Gut-P15	92.6	101.9	88.1	253.2	194.8	228.6
	Lung-P30	196	173.4	159.1	305.8	278.6	263.9		Lung-P30	663.2	777.3	659.4	1025.6	935.5	912.7
	Gut-30	263.2	219	241.5	336.4	312.8	343.7		Gut-30	921.1	888.4	810.2	1239.7	1327.1	1129.3

## Sheet: Figure S3
	e
	Time (day)	CCR2-RFP+CCR4-mNG-			CCR2-RFP+CCR4-mNG+			CCR2-RFP-CCR4-mNG+
	D0	0.02	0.06	0.03	0.05	0.02	0.03	2.1	2.8	2.4
	D3	0.3	0.2	0.2	0.6	0.4	0.7	2.5	2.2	2.6
	f
	Lung	Ccr2			Ccr4
	RFP+mNG-	1	1.05	1.1	NA	NA	NA
	RFP-mNG+	0.3	0.5	0.4	NA	NA	NA
	Gut	Ccr2			Ccr4
	RFP+mNG-	NA	NA	NA	0.22	0.18	0.15
	RFP+mNG+	NA	NA	NA	0.4	0.5	0.3
	RFP-mNG+	NA	NA	NA	1.08	1.1	1.07
	g
		ILC2-Lung			ILC2-Gut			ILC2P
	Ctrl	1.2	1	1.1	NA	NA	NA	NA	NA	NA
	+IL-33	1.3	1.1	1.2	NA	NA	NA	NA	NA	NA
	h
		Klrg1			Ccr2			Ccr4
	Lung-ILC2	1	1.1	1.2	1.1	1.2	0.9	NA	NA	NA
	Gut-ILC2	2.6	3.3	3.8	NA	NA	NA	1.1	1.3	1.2
	i
		Lung			Gut
	Recipient of lung ILC2	0.07	0.03	0.04	0.08	0.06	0.09
	Recipient of lung ILC2 (+IL-25)	0.09	0.11	0.05	0.13	0.18	0.11
	Recipient of gut ILC2	0.003	0.008	0.004	0.06	0.08	0.1
	Recipient of gut ILC2 (+IL-25)	0.11	0.09	0.07	0.21	0.18	0.15
	j
	Time (day)	Lung-ILC2			Gut-ILC2
	D0	0.6	0.5	0.3	0.6	0.1	0.7
	D2	91.8	93	95.1	0.5	0.8	0.2
	D5	92.6	95.1	90.5	0.3	0.4	0.6
	k
	Time (day)	Lung-ILC2			Gut-ILC2
	D0	95.2	90.6	91.8	0.4	0.1	0.1
	D3	91.7	93.2	94	9.3	8.2	11.6

## Sheet: Figure S4
	c
		Ccr2-Cre			Ccr2-Cre;iDTR
	ILC3-Lung	0.05	0.03	0.03	0.04	0.06	0.02
	ILC3-Gut	1.5	1.8	2.1	1.5	1.9	1.6
	e
		Lung-ILC2			Gut-ILC2
	Lyz2-Cre	0.6	0.4	0.3	1.2	1.6	1
	Lyz2-Cre;iDTR	0.4	0.7	0.4	1	1.3	1.5

## Sheet: Figure S5
	a
		Ccl2				Ccl17				Ccl22
	ILC2-Lung	1.1	0.9	1.05		1.2	1	1.1		0.9	1.2	0.9
	ILC2-Lung+IL-25	1.9	1.8	1.5		1.9	1.5	1.3		1.6	1.8	2.8
	ILC2-Lung+IL-33	4.3	3.5	3.1		1.2	1.8	1.3		1.2	1.5	1.8
	ILC2-Gut	1	0.8	0.7		1.1	0.9	1.2		0.9	1.2	1
	ILC2-Gut+IL-25	1.5	1.6	1.9		3.6	5.2	4.1		4.3	2.8	4.1
	ILC2-Gut+IL-33	1.3	1.6	1.7		2.5	1.8	2.3		2.1	3.3	2.9
	b
		Ccr2
	ILC2-Lung	1	1.1	1.1
	ILC2-Lung+IL-33	1.2	1.6	1.3
	ILC2-Lung	0	0	0
	ILC2-Lung+IL-33	0	0	0
	c
		BM			Lung			Gut
	Ccr4+/+	0.06	0.08	0.07	0.09	0.1	0.08	0.12	0.16	0.11
	Ccr4-/-	0.05	0.08	0.06	0.12	0.07	0.09	0.13	0.12	0.15
	Ccr4+/+(+IL25)	0.13	0.15	0.1	0.22	0.28	0.24	0.27	0.24	0.29
	Ccr4-/-(+IL-25)	0.16	0.12	0.14	0.36	0.39	0.41	0.23	0.26	0.22
	Ccr4+/+(+IL-33)	0.16	0.15	0.13	0.19	0.23	0.16	0.19	0.21	0.24
	Ccr4-/-(+IL-33)	0.15	0.12	0.14	0.1	0.15	0.18	0.25	0.19	0.22
	d
		Ccr2				Ccr4
	RFP+mNG-(Lung)	1.1	0.98	1.05		NA	NA	NA
	RFP+mNG-(Gut)	NA	NA	NA		0.16	0.09	0.2
	RFP+mNG-(Gut)	NA	NA	NA		0.33	0.48	0.5
	RFP-mNG+(Gut)	NA	NA	NA		0.96	1.08	1.23
